# Supplementary material for: Defective activation and regulation of type I interferon immunity is associated with increasing COVID-19 severity
Source: Nat Commun. 2022 Nov 25;13:7254. doi: 10.1038/s41467-022-34895-1 (PMC9700809; doi:10.1038/s41467-022-34895-1)
Supplement: Supplementary file 4 — Supplementary Data 1 [file 41467_2022_34895_MOESM4_ESM.xlsx]

## Sheet: Dataset S1
Dataset S1 Cohort 1
Cohort	DonorId	Age	Sex	Severity	Need for Supplemental O2 (0 no. 1 yes)	Max Oxygen requirement	Date of Inclusion	Date of symptoms	Date PCR	Days post-symptoms	Digital ELISA IFNa2 (pg/mL)	Digital ELISA multi IFNa subtypes (pg/mL)	Luminex IFNa2 (pg/mL)	Digital ELISA IFNB (pg/mL)	ISG score	IFN activity
1	1.1	31	F	Moderate	0	0	2020-03-25	2020-03-21	2020-03-24	4	0.1214	NA	10.82	0.6	31.8370693	NA
1	1.2	61	M	Critical	1	12	2020-04-01	2020-03-20	2020-03-27	12	0.4008	0.022855	305.48	0.6	23.4276425	2
1	1.3	44	M	Moderate	1	2	2020-03-19	2020-03-10	2020-03-17	9	3.4617	1.263483	93.72	6.53	96.8773634	1
1	1.4	46	F	Severe	1	4	2020-03-19	2020-03-10	2020-03-18	9	2.3858	0.949322	137.32	0.6	184.963917	9
1	1.5	31	M	Moderate	1	1	2020-03-19	2020-03-10	2020-03-15	9	16.8231	7.521997	12.91	0.6	95.9705589	75
1	1.6	38	M	Moderate	1	3	2020-03-20	2020-03-09	2020-03-15	11	1.9448	0.582407	36.85	0.6	44.0452417	NA
1	1.7	52	M	Moderate	1	1.5	2020-03-20	2020-03-11	2020-03-19	9	4.1514	NA	86.92	0.6	50.9505482	6
1	1.8	25	M	Moderate	1	3	2020-03-20	2020-03-11	2020-03-18	9	35.391	19.04466	89.94	0.6	108.055809	100
1	1.9	51	M	Moderate	0	0	2020-03-23	2020-03-13	2020-03-20	10	0.1629	NA	27.82	0.6	79.8542797	6
1	1.10	48	M	Severe	1	4	2020-03-23	2020-03-13	2020-03-20	10	0.3832	0.064392	40.85	0.6	7.09035789	1
1	1.11	64	M	Moderate	1	2	2020-03-23	2020-03-12	2020-03-21	11	18.6827	7.257768	87.68	0.6	71.5051506	25
1	1.12	55	F	Moderate	0	0	2020-03-23	2020-03-14	2020-03-21	9	6.355	3.792945	19.96	0.6	111.329356	12
1	1.13	47	M	Severe	1	5	2020-03-23	2020-03-13	2020-03-23	10	5.2439	NA	154.36	0.6	91.6479173	12
1	1.14	61	M	Severe	1	4	2020-03-24	2020-03-13	2020-03-22	11	0.2299	0.089719	18.19	0.6	11.72786	3
1	1.15	65	M	Moderate	1	1	2020-03-24	2020-03-15	2020-03-21	9	33.9354	NA	260.92	0.6	86.2682187	100
1	1.16	59	M	Severe	1	5	2020-03-24	2020-03-12	2020-03-13	12	0.2615	NA	11.51	0.6	54.2171868	1
1	1.17	71	F	Moderate	1	2	2020-03-24	2020-03-14	2020-03-22	10	0.2886	NA	9.43	0.6	4.61974458	1
1	1.18	60	M	Moderate	1	3	2020-03-26	2020-03-17	2020-03-24	9	2.9861	1.789418	24.59	0.6	123.189394	25
1	1.19	45	M	Severe	1	5	2020-03-26	2020-03-17	2020-03-23	9	0.0364	0.020534	15.01	0.6	NA	25
1	1.20	62	F	Moderate	2	3	2020-03-26	2020-03-18	2020-03-24	8	NA	0.465309	15.72	0.6	NA	NA
1	1.21	48	M	Moderate	1	2	2020-03-27	2020-03-13	2020-03-20	14	0.1013	0.028025	17.83	0.6	1.57486548	NA
1	1.22	49	M	Moderate	1	2	2020-03-30	2020-03-19	2020-03-28	11	0.0609	0.013208	103.59	0.6	2.01008513	NA
1	1.23	51	M	Severe	1	5	2020-03-30	2020-03-19	2020-03-27	11	1.2275	0.11007	32.44	0.6	1.9561481	3
1	1.24	58	M	Severe	1	4	2020-03-31	2020-03-21	2020-03-29	10	0.0062	NA	376.03	0.6	1.69790904	NA
1	1.25	41	M	Healthy	0	0	2020-03-19	NA	NA	NA	0.0609	0.013208	103.59	0.6	2.01008513	NA
1	1.26	40	M	Healthy	0	0	2020-03-20	NA	NA	NA	NA	0.026627	3.61	0.6	0.61509603	NA
1	1.27	46	F	Healthy	0	0	2020-03-20	NA	NA	NA	0.0099	0.007072	63.7	0.6	2.5098049	NA
1	1.28	58	M	Healthy	0	0	2020-03-20	NA	NA	NA	NA	0.004069	3.95	0.6	3.98600119	NA
1	1.29	28	M	Healthy	0	0	2020-03-20	NA	NA	NA	39.3648	0.006396	75.64	0.6	0.64566969	NA
1	1.30	60	M	Healthy	0	0	2020-03-23	NA	NA	NA	0.0453	0.007849	8.74	0.6	1.29648577	NA
1	1.31	59	M	Healthy	0	0	2020-03-23	NA	NA	NA	0.0303	0.008267	32.14	0.6	0.47468716	NA
1	1.32	54	M	Healthy	0	0	2020-03-24	NA	NA	NA	0.0386	0.002898	335.17	0.6	0.47981326	NA
1	1.33	33	M	Healthy	0	0	2020-03-24	NA	NA	NA	0.0671	0.013487	138.09	0.6	0.74294677	NA
1	1.34	59	F	Healthy	0	0	2020-03-24	NA	NA	NA	0.0436	NA	3.95	0.6	0.94489624	NA
1	1.35	70	M	Healthy	0	0	2020-03-27	NA	NA	NA	0.0118	0.003688	187.94	0.6	1.15123722	NA
1	1.36	44	F	Healthy	0	0	2020-03-30	NA	NA	NA	88.4265	0.010469	28.21	0.6	3.07955913	NA
1	1.37	33	F	Healthy	0	0	2020-03-30	NA	NA	NA	2.6241	NA	221.66	0.6	13.6366444	NA
1	1.38	65	M	Healthy	0	0	2020-03-31	NA	NA	NA	0.0062	NA	754.86	0.6	0.96452235	NA
1	1.39	79	M	Severe	1	6	2020-03-19	2020-03-09	2020-03-15	10	2.3945	1.085403	89.19	0.6	38.3516822	6
1	1.40	55	F	Critical	1	>6	2020-03-19	2020-03-11	2020-03-18	8	27.2652	20.44891	110.83	0.6	141.330944	50
1	1.41	79	F	Critical	1	>6	2020-03-19	2020-03-10	2020-03-17	9	0.1452	0.029441	19.96	0.6	3.65666076	1
1	1.42	76	M	Critical	1	>6	2020-03-20	2020-03-10	2020-03-14	10	0.1613	0.031852	48.17	0.6	22.8330629	NA
1	1.43	63	M	Critical	1	>6	2020-03-20	2020-03-10	2020-03-15	10	0.2398	NA	3.61	0.6	29.9267434	6
1	1.44	54	M	Critical	1	>6	2020-03-20	2020-03-12	2020-03-14	8	0.0403	0.016189	169.93	0.6	11.8760925	6
1	1.45	51	M	Critical	1	>6	2020-03-23	2020-03-14	2020-03-20	9	0.2504	0.044804	45.97	0.6	11.1462674	1
1	1.46	55	M	Severe	1	5	2020-03-24	2020-03-14	2020-03-23	10	7.1611	NA	144.66	0.6	171.047132	2
1	1.47	55	M	Critical	1	>6	2020-03-24	2020-03-13	2020-03-22	11	NA	0.142581	26.74	0.6	5.2396161	NA
1	1.48	40	M	Severe	1	6	2020-03-24	2020-03-12	2020-03-22	12	0.2504	0.044804	45.97	0.6	11.1462674	1
1	1.49	54	F	Critical	1	>6	2020-03-24	2020-03-16	2020-03-21	8	0.1073	0.054859	199.75	0.6	97.5092879	1
1	1.50	60	M	Critical	1	>6	2020-03-24	2020-03-16	2020-03-24	8	4.5291	3.58318	50.38	0.6	68.8942845	NA
1	1.51	76	M	Critical	1	>6	NA	NA	NA	NA	4.9854	0.593831	3.61	0.6	NA	NA
1	1.52	55	M	Critical	1	>6	2020-03-26	2020-03-16	2020-03-24	10	0.2311	NA	16.77	0.6	NA	1
1	1.53	63	M	Severe	1	9	2020-03-26	2020-03-18	2020-03-23	8	3.1409	1.468229	28.89	0.6	62.0020329	6
1	1.54	59	M	Critical	1	5	2020-03-26	2020-03-15	2020-03-24	11	0.0297	NA	12.91	0.6	NA	2
1	1.55	55	M	Critical	1	>6	2020-03-27	2020-03-14	2020-03-23	13	0.3064	NA	158.24	0.6	12.1949227	NA
1	1.56	66	F	Critical	1	>7	2020-03-27	2020-03-16	2020-03-23	11	0.0647	0.017736	12.91	0.6	2.77557523	NA
1	1.57	55	M	Critical	1	>8	2020-03-27	2020-03-13	2020-03-22	14	0.2309	0.053271	32.86	0.6	1.95115523	NA
1	1.58	76	M	Critical	1	>9	2020-03-27	2020-03-10	2020-03-14	17	0.0714	0.016529	3.61	0.6	1.1725858	NA
1	1.59	51	M	Critical	1	>10	2020-03-27	2020-03-16	2020-03-20	11	NA	0.014304	226.64	0.6	0.79779872	NA
1	1.60	54	M	Critical	1	>11	2020-03-27	2020-03-12	2020-03-14	15	0.0594	0.011735	14.31	0.6	1.45401907	NA
1	1.61	76	M	Critical	1	>12	2020-03-27	2020-03-15	2020-03-23	12	NA	NA		0.6	7.50465956	NA
1	1.62	52	M	Critical	1	>13	2020-03-30	2020-03-21	2020-07-26	9	0.0062	0.020704	58.17	0.6	1.89560299	NA
1	1.63	62	M	Critical	1	>14	2020-03-30	2020-03-20	2020-03-26	10	0.0062	0.030469	64.98	0.6	6.84978966	NA
1	1.64	75	M	Critical	1	>15	2020-03-30	2020-03-19	2020-03-26	11	0.0062	0.000998	54.98	0.6	0.16089558	NA
1	1.65	62	M	Critical	1	>16	2020-03-30	2020-03-20	2020-03-29	10	7.2146	1.177617	172.96	0.6	35.1940457	3
1	1.66	52	M	Critical	1	>17	2020-03-30	2020-03-18	2020-03-29	12	1.5275	NA	12.25	0.6	11.9983418	3
1	1.67	50	M	Critical	1	>18	2020-03-30	2020-03-21	2020-03-27	9	0.0758	0.013661	31.46	0.6	29.3025017	1
1	1.68	51	M	Critical	1	15	2020-03-31	2020-03-19	2020-03-31	12	0.0923	0.018091	39.77	0.6	1.75788202	3
1	1.69	45	F	Severe	1	12	2020-03-31	2020-03-23	2020-03-31	8	9.2256	1.416651	3.61	0.6	100.27123	2
