# Supplementary material for: Defective activation and regulation of type I interferon immunity is associated with increasing COVID-19 severity
Source: Nat Commun. 2022 Nov 25;13:7254. doi: 10.1038/s41467-022-34895-1 (PMC9700809; doi:10.1038/s41467-022-34895-1)
Supplement: Supplementary file 5 — Supplementary Data 2 [file 41467_2022_34895_MOESM5_ESM.xlsx]

## Sheet: Data set S2
Data set S2, Cohort 2
Cohort	DonorId	Age	Sex	Severity	Digital ELISA IFNa2 (pg/mL)	Digital ELISA multi IFNa subtypes (pg/mL)	Luminex IFNa2 (pg/mL)
2	2.1	84	M	Critical	0.0007358941	0.0014906897	5.52
2	2.2	74	M	Severe	1.4087494	0.7724678583	9.5
2	2.3	53	F	Critical	0.0007358941	0.0035047887	6.15
2	2.4	75	M	Severe	0.0010805675	0.0007500518	7.16
2	2.5	57	M	Severe	0.0014074489	0.0007500518	6.15
2	2.6	50	M	Critical	0.0084439636	0.0083109376	5.94
2	2.7	70	M	Critical	0.0229188493	0.0041128768	11.75
2	2.8	66	F	Critical	0.029392995	0.0090156174	5.73
2	2.9	75	M	Severe	0.5225592538	0.304913113	5.94
2	2.10	60	F	Critical	0.1378770666	0.0198625796	9.31
2	2.11	75	M	Critical	0.0273725582	0.0808567334	6.15
2	2.12	88	F	Moderate	0.0297284585	0.0287033455	7.16
2	2.13	85	F	Severe	8.127176984	3.799407887	7.75
2	2.14	50	M	Severe	30.47375011	8.760870673	6.15
2	2.15	84	M	Moderate	0.005926	0.00075005	NA
2	2.16	76	M	Moderate	0.6618877545	0.3550783631	7.75
2	2.17	78	M	Critical	23.30953377	7.694119221	7.56
2	2.18	77	M	Critical	0.0007358941	0.0007500518	12.57
2	2.19	78	M	Moderate	53.11572719	20.13103026	7.36
2	2.20	87	F	Severe	28.48912127	10.42395805	7.16
2	2.21	48	F	Moderate	5.863640502	0.0155138245	5.73
2	2.22	69	M	Moderate	4.769713735	1.44196584	11.75
2	2.23	86	M	Severe	1.585262168	1.146420847	6.35
2	2.24	54	M	Critical	0.848578982	0.3460976639	NA
2	2.25	69	F	Critical	0.0180500667	0.009975713	6.35
2	2.26	75	M	Critical	1.636719074	0.7506622835	8.34
2	2.27	82	F	Severe	4.36228518	1.597316707	7.16
2	2.28	95	M	Moderate	1.091979087	0.515161514	10.82
2	2.29	56	F	Moderate	0.2195069963	0.0770866219	5.32
2	2.30	69	F	Severe	4.998701787	3.893068177	5.73
2	2.31	65	M	Critical	31.07137875	13.57626107	7.95
2	2.32	36	M	Critical	26.56038219	9.122745116	11.75
2	2.33	67	M	Moderate	24.88234862	9.453839402	6.76
2	2.34	63	M	Severe	1.015564475	0.3726461401	6.76
2	2.35	70	M	Moderate	9.89539498	2.897295494	6.76
2	2.36	57	F	Severe	0.0306488022	0.029896598	7.06
2	2.37	58	M	Critical	0.0007358941	0.0082010569	8.15
2	2.38	75	M	Critical	0.4187352609	0.0342697115	6.55
2	2.39	77	M	Severe	17.90279348	5.358730186	7.06
2	2.40	61	F	Critical	32.51836227	10.92006157	22.03
2	2.41	72	M	Critical	1.020518055	0.0121613946	12.3
2	2.42	72	F	Severe	0.0393697956	0.0191988088	6.35
2	2.43	67	F	Severe	0.4525455905	0.5647215965	6.96
2	2.44	73	F	Moderate	20.53225699	6.343592769	NA
2	2.45	66	M	Moderate	9.642000137	4.675237291	19.34
2	2.46	78	F	Severe	23.73858351	6.104490524	6.76
2	2.47	39	M	Moderate	2.572366761	0.8180648664	12.48
2	2.48	56	M	Critical	35.60152001	17.76265182	8.54
2	2.49	79	M	Severe	2.116369785	1.493226353	6.55
2	2.50	62	M	Severe	0.1408480197	0.079614258	9.88
2	2.51	82	F	Moderate	13.2702908	4.150334237	12.12
2	2.52	29	F	Critical	52.454452	9.732642	NA
2	2.53	64	M	Critical	8.60982503	2.049826486	6.76
2	2.54	61	F	Moderate	41.59400479	18.64327613	6.35
2	2.55	51	M	Moderate	0.0581919594	0.0649397944	13.75
2	2.56	68	M	Moderate	4.2168709	2.474824735	6.76
2	2.57	64	F	Moderate	3.70884977	2.421855934	6.96
2	2.58	55	M	Moderate	0.0184613722	0.0272250158	5.1
2	2.59	73	M	Severe	28.38453607	8.782236444	6.96
2	2.60	46	M	Moderate	16.04325817	5.985466557	4.89
2	2.61	50	M	Moderate	0.0007358941	0.0025180071	6.35
2	2.62	64	F	Moderate	0.6595724458	0.1679489141	8.54
2	2.63	30	F	Moderate	4.944300419	2.504011048	7.36
2	2.64	49	M	Moderate	1.619371042	0.696726304	10.07
2	2.65	42	F	Moderate	1.591675626	0.7612141849	6.96
2	2.66	54	F	Moderate	77.56664045	34.09242721	6.96
2	2.67	75	M	Moderate	13.33422049	5.484419149	6.55
2	2.68	45	M	Moderate	22.93273839	6.644230017	5.94
2	2.69	100	M	Moderate	0.3167820292	0.1472785825	5.94
2	2.70	35	M	Moderate	2.39697	0.3025222469	6.76
2	2.71	50	F	Severe	3.303493266	1.367631652	6.76
2	2.72	43	M	Moderate	0.2349823609	0.4312228518	6.55
2	2.73	67	M	Moderate	0.2810297225	0.2828903475	6.76
2	2.74	51	M	Severe	1.911503806	0.0942358457	6.55
2	2.75	66	F	Moderate	0.015336008	0.0251704918	6.96
2	2.76	57	M	Severe	8.393054279	1.706534047	7.56
2	2.77	71	F	Moderate	8.009972938	3.099087602	11.01
2	2.78	61	M	Severe	0.4053607989	0.0413172014	5.94
2	2.79	NA	NA	Moderate	2.392591405	1.108986382	4.89
2	2.80	NA	NA	Severe	0.057741952	0.0137020899	6.55
2	2.81	NA	NA	Severe	0.0082336681	0.0123962776	5.32
2	2.82	NA	NA	Severe	1.446604433	0.9660962234	7.36
2	2.83	NA	NA	Severe	3.457135342	0.1143939788	6.76
2	2.84	NA	NA	Severe	13.25855543	2.344849222	7.16
2	2.85	NA	NA	Severe	0.201157142	0.0046353392	6.55
2	2.86	NA	NA	Severe	0.0007358941	0.0363529107	17.62
2	2.87	NA	NA	Severe	27.71285226	10.36515303	7.16
2	2.88	NA	NA	Severe	0.224751595	0.1303632339	6.96
