# Supplementary material for: Defective activation and regulation of type I interferon immunity is associated with increasing COVID-19 severity
Source: Nat Commun. 2022 Nov 25;13:7254. doi: 10.1038/s41467-022-34895-1 (PMC9700809; doi:10.1038/s41467-022-34895-1)
Supplement: Supplementary file 6 — Supplementary Data 3 [file 41467_2022_34895_MOESM6_ESM.xlsx]

## Sheet: Data set 3, Cohort 3
Data set 3, Cohort 3
Cohort	DonorId	Gender	Age	Days_after_symptoms	Severity	Disease	Digital ELISA multi IFNa subtypes (pg/mL)	Digital ELISA IFNa2 (pg/mL)	Digital ELISA IFNB (pg/mL)	Anti-IFNa2 auto-Abs	Anti-IFNw auto-Abs	ISG zScore
3	CV002	M	66	6.0	Moderate	non-hospitalized	0.0224420842294668	0.001891307	0.0111178332653647	17.4323	23.7661	NA
3	CV004	F	81	5.0	Moderate	non-hospitalized	NA	1.34630209197797	NA	4.03268	4.15714	NA
3	CV006	M	40	4.0	Moderate	non-hospitalized	NA	8.59161218851478	0.119969927578334	1.72834	2.63915	NA
3	CV009	F	80	10.0	Moderate	non-hospitalized	NA	8.40583243574952	0.334037316683969	9.50807	9.9829	NA
3	CV012	M	81	9.0	Moderate	non-hospitalized	NA	3.86725215499727	0.01111783	5.55815	9.54559	NA
3	CV022	F	80	3.0	Moderate	non-hospitalized	0.921563061924839	1.01577954897296	0.01111783	4.65413	7.75018	NA
3	CV023	F	69	3.0	Moderate	non-hospitalized	0.0286891394140113	12.4625159550678	0.0111178332653647	3.7721	15.1403	NA
3	CV025	F	41	9.0	Moderate	non-hospitalized	0.0207946714221734	0.001891307	0.0111178332653647	6.52553	6.13796	NA
3	CV026	M	88	2.0	Moderate	non-hospitalized	NA	50.1770977186114	1.13125242842936	9.25554	43.7407	NA
3	CV036	M	61	4.0	Moderate	non-hospitalized	0.157654051863158	1.35902815015897	0.0111178332653647	11.784	22.0422	NA
3	CV045	F	77	4.0	Moderate	non-hospitalized	NA	15.3911416541965	1.45320541468407	4.31494	4.22337	NA
3	CV058	M	84	1.0	Moderate	non-hospitalized	NA	11.6790431105063	0.451959434807178	2.21802	2.04406	NA
3	CV061	M	35	14.0	Moderate	non-hospitalized	0.0194048160633642	1178.63875980671	0.01111783	2.41982	2.6448	NA
3	CV067	F	64	2.0	Moderate	non-hospitalized	1.91067872095794	3.96203687380291	0.0111178332653647	6.03176	27.9808	NA
3	CV068	M	82	9.0	Moderate	non-hospitalized	0.0547080921716261	0.0172394452009962	0.0111178332653647	4.48195	4.78438	NA
3	CV070	M	38	7.0	Moderate	non-hospitalized	1.95998435768868	36.446996357707	0.104492872395365	7.27385	7.0156	NA
3	CV071	F	59	6.0	Moderate	non-hospitalized	0.0367016404998285	0.188178342925449	0.0111178332653647	3.21705	4.34887	NA
3	CV076	F	52	3.0	Moderate	non-hospitalized	3.67878836475944	1178.63875980671	0.50562179355177	6.3868	3.5335	NA
3	CV077	F	54	2.0	Moderate	non-hospitalized	NA	19.1159139046354	0.4340921326189	5.23453	35.6142	NA
3	CV078	F	34	7.0	Moderate	non-hospitalized	0.0263053884565077	0.0372222903116331	0.0111178332653647	1.82215	3.12806	NA
3	CV083	M	63	12.0	Moderate	non-hospitalized	0.0149245942498982	4.04043351048121	0.0111178332653647	7.0798	7.55169	NA
3	CV090	M	54	8.0	Moderate	non-hospitalized	0.0193612921340012	6.97465170128055	0.0111178332653647	31.7909	45.5371	-0.289116669456633
3	CV091	M	30	10.0	Moderate	non-hospitalized	0.01815967926434	64.5716476319825	0.0111178332653647	2.35651	2.12295	0.16803615378215
3	CV092	M	39	15.0	Moderate	non-hospitalized	0.0359986088731023	0.001891307	0.0111178332653647	12.7241	18.4515	-0.317073366000775
3	CV093	M	28	2.0	Moderate	non-hospitalized	NA	NA	NA	NA	NA	0.0281505809863736
3	CV094	M	49	5.0	Moderate	non-hospitalized	0.912909609956888	8.40906912659622	0.0111178332653647	24.8301	24.4695	0.738263458614828
3	CV097	F	48	3.0	Moderate	non-hospitalized	0.742988549598604	55.3227239225549	1.71073819583742	9.35384	11.4069	1.45657893869238
3	CV100	F	53	10.0	Moderate	non-hospitalized	0.286662100593833	0.881175660862358	0.01111783	51.3139	14.6585	-0.292199810246583
3	CV101	M	69	8.0	Moderate	non-hospitalized	NA	10.2581832448447	0.0111178332653647	14.8316	12.6966	NA
3	CV106	F	74	7.0	Moderate	non-hospitalized	0.342903396762631	0.608619488464178	0.0111178332653647	8.21016	8.99106	0.974340842909951
3	CV109	F	86	2.0	Moderate	non-hospitalized	0.388013046161936	0.585894189487361	0.124635505086903	6.59536	11.0068	0.183137859230364
3	CV110	F	27	5.0	Moderate	non-hospitalized	0.0216031008273249	0.0607638438387655	0.0111178332653647	9.61618	32.678	0.172396035096907
3	CV112	F	62	8.0	Moderate	non-hospitalized	0.110249852545988	0.220603423939844	0.0111178332653647	7.66895	26.3522	1.30816693555222
3	CV114	F	84	9.0	Moderate	non-hospitalized	NA	0.00424282297984365	0.0111178332653647	11.6422	19.6065	NA
3	CV117	F	31	8.0	Moderate	non-hospitalized	0.0248321258656008	112.187947820592	0.0111178332653647	39.679	33.3608	NA
3	CV117	F	31	8.0	Moderate	non-hospitalized	0.0248321258656008	112.187947820592	0.0111178332653647	15.3342	14.2999	NA
3	CV125	M	87	4.0	Moderate	non-hospitalized	NA	13.277298939785	0.0130184953452823	9.76419	8.74937	2.17522815336902
3	CV126	M	24	4.0	Moderate	non-hospitalized	0.0909811115882965	120.407430935687	0.0111178332653647	8.61468	7.9222	-0.480561492186763
3	CV127	F	24	7.0	Moderate	non-hospitalized	0.0254222175578763	0.0526477456805796	0.0111178332653647	18.1241	38.7406	-0.641110813425067
3	CV130	M	49	11.0	Moderate	non-hospitalized	0.0187541386336083	0.239480693917838	0.0111178332653647	4.04894	14.7281	-0.0994731997222227
3	CV133	F	90	13.0	Moderate	non-hospitalized	0.0301178777692079	0.001891307	0.0111178332653647	8.01776	20.8596	-0.105830134358372
3	CV134	F	91	15.0	Moderate	non-hospitalized	0.0347851741755437	0.001891307	0.0395309760688052	14.8455	18.2571	-0.535244892255889
3	CV136	F	89	2.0	Moderate	non-hospitalized	1.97812377756351	2.39881380627503	0.0539166331217342	3.84087	2.90224	0.745597991517097
3	CV137	F	81	4.0	Moderate	non-hospitalized	NA	0.619032100671506	4.42746637483375	25.5464	4.35964	1.9841547625156
3	CV138	F	27	4.0	Moderate	non-hospitalized	0.0949274855901317	1.49918480452592	0.0111178332653647	32.9204	47.0996	0.593232990083902
3	CV139	F	64	3.0	Moderate	non-hospitalized	0.0141380681866325	0.0303643240706079	0.0111178332653647	10.3546	11.3694	0.527057063108612
3	CV141	M	48	NA	Moderate	non-hospitalized	NA	NA	NA	NA	NA	0.656574190648468
3	CV144	NA	NA	3.0	Moderate	non-hospitalized	NA	NA	NA	NA	NA	-0.393132494640254
3	CV146	M	30	NA	Moderate	non-hospitalized	0.0154040303747316	1178.63875980671	2.18144527077676	5.34346	4.80889	-0.554421365225241
3	CV156	F	62	7.0	Moderate	non-hospitalized	0.0326422392475685	0.0066462305109706	0.0111178332653647	3.30824	28.0077	-0.57322060210556
3	CV169	F	32	NA	Moderate	non-hospitalized	0.0183659206613105	0.001891307	0.0111178332653647	12.009	21.4777	-0.28874230522646
3	CV007	M	29	5.0	Critical	hospitalized	NA	12.4060684881663	0.01111783	3.83199	10.6726	NA
3	CV008	F	34	9.0	Severe	hospitalized	0.0247713390202812	0.001891307	0.0111178332653647	4.11392	4.44219	NA
3	CV010	M	43	9.0	Severe	hospitalized	0.138852523388571	0.340848900201159	0.0111178332653647	6.51504	5.51563	NA
3	CV011	F	52	9.0	Moderate	hospitalized	NA	30.2303070355461	0.0111178332653647	7.24357	6.18727	NA
3	CV013	M	61	9.0	Severe	hospitalized	0.039972005217595	0.001891307	0.0111178332653647	5.99405	46.7017	NA
3	CV014	M	48	1.0	Moderate	hospitalized	0.0216584507589725	0.0410191311543921	0.0111178332653647	3.16195	3.41612	NA
3	CV015	F	59	4.0	Severe	hospitalized	0.162744095424215	0.0666544652688675	0.0111178332653647	6.6095	5.9531	NA
3	CV016	F	71	4.0	Moderate	hospitalized	NA	41.2360977433873	1.58405494158133	6.09493	6.26857	NA
3	CV017	M	67	6.0	Critical	hospitalized	7.2468694539022	9.18433379197417	0.0469337130031943	21.5073	82.2538	-0.378986284063137
3	CV018	M	56	15.0	Moderate	hospitalized	0.0322472630928672	0.001891307	0.0111178332653647	4.24574	6.22861	1.64874230482982
3	CV019	F	50	11.0	Severe	hospitalized	0.0161982611729319	0.001891307	0.0111178332653647	3.16516	2.76858	NA
3	CV020	M	73	8.0	Critical	hospitalized	0.558008835526774	1.2424606703141	0.01111783	9.72091	32.2336	0.815489587592304
3	CV021	M	60	3.0	Severe	hospitalized	2.02023453691544	1.95679540718179	0.0368080423614698	11.2371	8.69178	-0.441785167288182
3	CV024	M	67	6.0	Critical	hospitalized	0.0535034827398037	0.0565812775906744	0.0111178332653647	3.02579	3.97056	NA
3	CV027	F	56	12.0	Severe	hospitalized	NA	5.78814327099485	0.0111178332653647	12.3121	12.7207	NA
3	CV027	F	56	12.0	Severe	hospitalized	NA	5.78814327099485	0.0111178332653647	5.38009	5.3865	NA
3	CV031	M	80	14.0	Critical	hospitalized	0.171748320546212	0.0546391330804896	0.0111178332653647	12.3391	24.1832	NA
3	CV032	M	89	4.0	Severe	hospitalized	NA	27.8377593996606	0.328623449021775	6.4335	17.8845	NA
3	CV033	F	45	9.0	Moderate	hospitalized	6.57651821084407	5.83796291426279	0.102078415451259	6.28639	7.10403	NA
3	CV034	F	37	8.0	Moderate	hospitalized	NA	65.8508988223556	NA	6.95813	11.6251	NA
3	CV035	M	29	9.0	Moderate	hospitalized	1.82571627492303	0.001891307	0.0193921400772356	3.29897	8.4582	NA
3	CV037	M	39	10.0	Critical	hospitalized	0.0154922664265501	0.001891307	0.0111178332653647	5.64206	10.8235	NA
3	CV038	F	59	11.0	Severe	hospitalized	NA	0.001891307	0.0111178332653647	0.236502	1.03249	NA
3	CV039	F	77	14.0	Severe	hospitalized	0.0241781336875334	0.001891307	0.0111178332653647	6.33215	4.83404	NA
3	CV040	F	80	6.0	Severe	hospitalized	0.0652758405129106	0.0162838396991284	0.0111178332653647	1.62663	1.97764	NA
3	CV041	M	66	19.0	Critical	hospitalized	0.0201540260696617	0.001891307	0.0111178332653647	7.10716	27.7972	NA
3	CV042	M	78	10.0	Critical	hospitalized	4.32058953479954	13.8172067095546	0.0111178332653647	28.5317	39.9684	NA
3	CV043	M	71	7.0	Severe	hospitalized	0.671372935270099	1.54728669038025	0.01111783	3.63232	9.80622	NA
3	CV044	M	54	21.0	Critical	hospitalized	0.0319833607823872	0.001891307	0.0111178332653647	3.79442	8.43782	NA
3	CV046	M	66	13.0	Critical	hospitalized	0.220894980935268	179.458759219491	0.255370937620407	37.2717	49.7174	NA
3	CV048	M	75	6.0	Critical	hospitalized	NA	29.3096196020355	0.821474024929964	5.26844	4.06363	NA
3	CV049	M	66	7.0	Critical	hospitalized	1.30051822742347	1.96221291478017	0.0587529000855006	5.50201	4.00777	NA
3	CV050	F	74	14.0	Critical	hospitalized	0.0270095397867336	0.0691993717900402	0.0111178332653647	3.88667	3.9433	NA
3	CV052	M	63	15.0	Critical	hospitalized	0.0268887724945781	0.001891307	0.0111178332653647	22.2978	12.9799	NA
3	CV053	M	28	6.0	Moderate	hospitalized	0.0192970352086553	0.001891307	0.0111178332653647	7.29619	15.456	NA
3	CV054	F	46	10.0	Critical	hospitalized	0.0227362065524978	16.5428123165094	0.0111178332653647	5.33678	5.70206	NA
3	CV055	M	31	8.0	Severe	hospitalized	0.00067	0.001891307	0.0111178332653647	133.278	13.9412	NA
3	CV056	F	84	7.0	Critical	hospitalized	0.0188108838799244	0.00336861778975879	0.0111178332653647	4.6132	10.2577	NA
3	CV057	M	35	8.0	Severe	hospitalized	0.112136119207833	0.26529026443881	0.0111178332653647	31.6702	63.5082	NA
3	CV059	M	70	14.0	Moderate	hospitalized	0.0300227105663337	0.0366120178028129	0.0677776602055931	4.52403	6.10853	NA
3	CV060	M	71	10.0	Moderate	hospitalized	0.0214376099432938	0.00223752511138829	0.0111178332653647	10.0748	76.1577	NA
3	CV062	M	72	13.0	Moderate	hospitalized	NA	0.001891307	0.0111178332653647	0.731113	0.89514	NA
3	CV063	M	81	8.0	Moderate	hospitalized	0.0234007485511457	0.001891307	0.0111178332653647	95.4792	97.6295	NA
3	CV064	F	92	4.0	Critical	hospitalized	0.216185455833098	0.113200276953919	0.0111178332653647	5.3211	6.26278	NA
3	CV065	F	72	10.0	Critical	hospitalized	0.146091155051135	0.001891307	0.0111178332653647	3.48605	3.58433	NA
3	CV066	F	67	5.0	Critical	hospitalized	2.94040734426576	2.58442694616738	0.0111178332653647	3.39459	3.77242	NA
3	CV069	M	52	10.0	Severe	hospitalized	0.0216000200776197	0.001891307	0.570471848174048	5.88249	6.98908	NA
3	CV072	M	53	11.0	Critical	hospitalized	0.00067	1.05889032311654	0.0111178332653647	116.738	53.7249	NA
3	CV073	M	55	11.0	Critical	hospitalized	11.1354588593394	8.17542971620032	0.0615141551394708	4.28008	46.351	NA
3	CV074	M	66	10.0	Critical	hospitalized	0.0388023831756823	0.0282526292657795	0.0111178332653647	4.61912	7.83228	NA
3	CV075	M	68	12.0	Severe	hospitalized	0.0233181810706554	0.176376279907728	0.0111178332653647	9.72689	3.67486	NA
3	CV079	M	58	10.0	Critical	hospitalized	0.0378207289708912	0.001891307	0.0111178332653647	4.86162	5.78114	NA
3	CV080	M	60	14.0	Critical	hospitalized	0.0466385031985139	0.001891307	0.0111178332653647	32.6957	31.9265	NA
3	CV081	M	63	15.0	Critical	hospitalized	0.0357828752252788	0.00622030253692824	0.0111178332653647	12.9114	14.6419	NA
3	CV082	M	66	11.0	Severe	hospitalized	0.0282412128263554	1178.63875980671	0.0111178332653647	9.7233	7.6376	NA
3	CV084	M	69	16.0	Severe	hospitalized	0.0133376632478155	0.001891307	0.0111178332653647	4.81198	8.84515	NA
3	CV085	M	65	7.0	Severe	hospitalized	NA	0.181166946090317	0.0111178332653647	1.90742	6.29484	NA
3	CV086	F	75	13.0	Critical	hospitalized	0.0289042260748346	4.95092878215388	0.0111178332653647	7.71414	7.82088	NA
3	CV087	M	65	6.0	Critical	hospitalized	0.558377177489086	1178.63875980671	NA	10.0766	24.5382	0.561103000499347
3	CV088	F	61	17.0	Critical	hospitalized	0.099954358087225	0.170622318415866	0.0111178332653647	9.98152	11.9742	0.0470247668845018
3	CV088	F	61	17.0	Critical	hospitalized	0.099954358087225	0.170622318415866	0.0111178332653647	NA	NA	0.0470247668845018
3	CV088	F	61	17.0	Critical	hospitalized	0.099954358087225	0.170622318415866	0.0111178332653647	9.36447	6.17812	0.0470247668845018
3	CV088	F	61	17.0	Critical	hospitalized	0.099954358087225	0.170622318415866	0.0111178332653647	NA	NA	0.0470247668845018
3	CV095	F	78	2.0	Moderate	hospitalized	NA	15.4588168111418	0.188263838184837	3.11373	3.49667	1.53860552903079
3	CV096	M	86	7.0	Severe	hospitalized	0.14687424959258	0.0774265668535936	0.0111178332653647	8.35884	9.14953	0.358979732701432
3	CV098	M	41	4.0	Critical	hospitalized	7.79691358525807	14.9554659508664	0.0229136043431704	17.168	7.2672	-0.592866399716607
3	CV099	M	28	6.0	Critical	hospitalized	0.0149479631809564	0.001891307	0.0111178332653647	3.31519	3.46444	NA
3	CV102	M	72	5.0	Critical	hospitalized	1.2437238905886	2.39781312473614	0.0111178332653647	4.21415	3.96965	0.664163483173893
3	CV105	F	73	17.0	Critical	hospitalized	0.491403227318412	0.802000869489793	0.01111783	1.59303	1.46516	1.20668153607031
3	CV107	M	88	4.0	Moderate	hospitalized	6.75913238721588	9.56035842357766	0.126252725189449	3.64095	4.44132	1.79155374482895
3	CV108	F	86	3.0	Moderate	hospitalized	5.05828972200947	6.13113510229189	0.0111178332653647	9.76565	49.9841	1.57545080202484
3	CV111	F	63	4.0	Moderate	hospitalized	NA	35.0345101919265	0.911050018096752	10.1873	12.1566	0.681884260483218
3	CV113	M	67	13.0	Critical	hospitalized	0.0346655462352586	0.00885510899281835	0.0132961224770119	27.9229	30.2424	NA
3	CV115	M	62	15.0	Critical	hospitalized	0.0180625334162385	0.001891307	0.0111178332653647	16.1278	23.9381	NA
3	CV116	M	52	8.0	Critical	hospitalized	0.0224526285996155	0.001891307	0.055842010499651	2.49629	11.5131	NA
3	CV118	M	56	6.0	Critical	hospitalized	NA	28.8065482634074	0.0749944045006005	11.2409	11.5411	NA
3	CV119	M	33	4.0	Critical	hospitalized	0.0171227035292697	0.001891307	0.0111178332653647	4.04356	3.94458	NA
3	CV120	M	44	13.0	Critical	hospitalized	0.0258795400281326	0.28968279706857	0.0111178332653647	18.9586	16.2063	NA
3	CV121	M	61	11.0	Critical	hospitalized	0.0178631506505055	0.001891307	0.0111178332653647	24.6536	55.4787	NA
3	CV122	F	21	9.0	Critical	hospitalized	0.179461139594524	0.261299447615509	0.0111178332653647	5.4527	31.9038	NA
3	CV123	F	59	13.0	Critical	hospitalized	0.0251957840565039	0.001891307	0.0111178332653647	3.9306	4.93448	NA
3	CV128	M	85	7.0	Moderate	hospitalized	0.00489160416691852	1.6181930693786	0.0111178332653647	118.86	5.83121	-0.329473533754992
3	CV129	M	71	8.0	Moderate	hospitalized	8.55347845897338	5.10524683493664	0.01111783	5.01237	5.07866	1.81170111243859
3	CV135	M	46	13.0	Severe	hospitalized	0.0426169966447313	0.001891307	0.0520907415147443	9.14043	10.7267	-0.520091921534529
3	CV142	NA	37	12.0	Critical	hospitalized	NA	NA	NA	NA	NA	NA
3	CV145	M	25	NA	Healthy	Healthy	0.0164237738535746	2.67436042709328	0.0111178332653647	36.1624	75.9655	-0.63928703751134
3	CV155	M	30	NA	Healthy	Healthy	NA	56.7960034993315	0.0111178332653647	9.5079	7.68892	-0.316748941869896
3	CV159	F	62	NA	Healthy	Healthy	0.0178767682802253	0.001891307	NA	4.6993	8.46644	-0.603255572279184
3	CV170	F	33	NA	Healthy	Healthy	0.0361443502764449	0.001891307	NA	13.5917	17.6744	-0.688092689883549
3	CV199	F	29	NA	Healthy	Healthy	NA	0.216317115717548	0.0111178332653647	0.201466	0.270656	-0.566570529650904
3	CV199	F	29	NA	Healthy	Healthy	NA	0.216317115717548	0.0111178332653647	12.9823	84.8482	-0.566570529650904
3	CV200	F	56	NA	Healthy	Healthy	0.016999587877563	0.001891307	0.0111178332653647	3.30514	3.47962	-0.670659006618212
3	CV202	F	32	NA	Healthy	Healthy	0.0195085390112455	0.001891307	0.0111178332653647	30.9463	74.0595	-0.503219949547878
3	CV202	F	32	NA	Healthy	Healthy	0.0195085390112455	0.001891307	0.0111178332653647	12.7703	33.1759	-0.503219949547878
3	CV210	F	56	NA	Healthy	Healthy	0.0214919104836353	0.001891307	0.0111178332653647	3.55033	3.47726	-0.668042714762023
3	CV210	F	56	NA	Healthy	Healthy	0.0214919104836353	0.001891307	0.0111178332653647	3.43574	2.81577	-0.668042714762023
3	CV211	M	56	NA	Healthy	Healthy	0.0274906891183337	0.001891307	0.0111178332653647	67.1084	73.1451	0.397267941336364
3	CV211	M	56	NA	Healthy	Healthy	0.0274906891183337	0.001891307	0.0111178332653647	7.04515	4.91665	0.397267941336364
3	CV212	F	65	NA	Healthy	Healthy	0.0278715796662495	0.001891307	0.0111178332653647	6.03497	5.84992	-0.507617033995543
3	CV222	F	84	NA	Healthy	Healthy	0.0209625306293671	0.0686581276215945	0.0111178332653647	43.2613	43.6555	-0.544914752101517
3	CV224	F	77	NA	Healthy	Healthy	0.0637603726275402	0.299970591207778	0.0111178332653647	8.97733	31.9767	-0.433181046020528
3	CV233	M	56	NA	Healthy	Healthy	NA	NA	NA	NA	NA	-0.401291642287508
3	CV234	F	65	NA	Healthy	Healthy	NA	NA	NA	NA	NA	-0.549876407090766
3	CV235	F	73	NA	Healthy	Healthy	NA	NA	NA	NA	NA	-0.615594435358798
3	CV236	F	71	NA	Healthy	Healthy	NA	NA	NA	NA	NA	0.0515714072904581
