# Supplementary material for: Defective activation and regulation of type I interferon immunity is associated with increasing COVID-19 severity
Source: Nat Commun. 2022 Nov 25;13:7254. doi: 10.1038/s41467-022-34895-1 (PMC9700809; doi:10.1038/s41467-022-34895-1)
Supplement: Supplementary file 10 — Source Data [file 41467_2022_34895_MOESM10_ESM.xlsx]

## Sheet: Dataset S1
Dataset S1 Cohort 1
Cohort	DonorId	Age	Sex	Severity	Need for Supplemental O2 (0 no. 1 yes)	Max Oxygen requirement	Date of Inclusion	Date of symptoms	Date PCR	Days post-symptoms	Digital ELISA IFNa2 (pg/mL)	Digital ELISA multi IFNa subtypes (pg/mL)	Luminex IFNa2 (pg/mL)	Digital ELISA IFNB (pg/mL)	ISG score	IFN activity
1	1.1	31	F	Moderate	0	0	2020-03-25	2020-03-21	2020-03-24	4	0.1214	NA	10.82	0.6	31.8370693	NA
1	1.2	61	M	Critical	1	12	2020-04-01	2020-03-20	2020-03-27	12	0.4008	0.022855	305.48	0.6	23.4276425	2
1	1.3	44	M	Moderate	1	2	2020-03-19	2020-03-10	2020-03-17	9	3.4617	1.263483	93.72	6.53	96.8773634	1
1	1.4	46	F	Severe	1	4	2020-03-19	2020-03-10	2020-03-18	9	2.3858	0.949322	137.32	0.6	184.963917	9
1	1.5	31	M	Moderate	1	1	2020-03-19	2020-03-10	2020-03-15	9	16.8231	7.521997	12.91	0.6	95.9705589	75
1	1.6	38	M	Moderate	1	3	2020-03-20	2020-03-09	2020-03-15	11	1.9448	0.582407	36.85	0.6	44.0452417	NA
1	1.7	52	M	Moderate	1	1.5	2020-03-20	2020-03-11	2020-03-19	9	4.1514	NA	86.92	0.6	50.9505482	6
1	1.8	25	M	Moderate	1	3	2020-03-20	2020-03-11	2020-03-18	9	35.391	19.04466	89.94	0.6	108.055809	100
1	1.9	51	M	Moderate	0	0	2020-03-23	2020-03-13	2020-03-20	10	0.1629	NA	27.82	0.6	79.8542797	6
1	1.10	48	M	Severe	1	4	2020-03-23	2020-03-13	2020-03-20	10	0.3832	0.064392	40.85	0.6	7.09035789	1
1	1.11	64	M	Moderate	1	2	2020-03-23	2020-03-12	2020-03-21	11	18.6827	7.257768	87.68	0.6	71.5051506	25
1	1.12	55	F	Moderate	0	0	2020-03-23	2020-03-14	2020-03-21	9	6.355	3.792945	19.96	0.6	111.329356	12
1	1.13	47	M	Severe	1	5	2020-03-23	2020-03-13	2020-03-23	10	5.2439	NA	154.36	0.6	91.6479173	12
1	1.14	61	M	Severe	1	4	2020-03-24	2020-03-13	2020-03-22	11	0.2299	0.089719	18.19	0.6	11.72786	3
1	1.15	65	M	Moderate	1	1	2020-03-24	2020-03-15	2020-03-21	9	33.9354	NA	260.92	0.6	86.2682187	100
1	1.16	59	M	Severe	1	5	2020-03-24	2020-03-12	2020-03-13	12	0.2615	NA	11.51	0.6	54.2171868	1
1	1.17	71	F	Moderate	1	2	2020-03-24	2020-03-14	2020-03-22	10	0.2886	NA	9.43	0.6	4.61974458	1
1	1.18	60	M	Moderate	1	3	2020-03-26	2020-03-17	2020-03-24	9	2.9861	1.789418	24.59	0.6	123.189394	25
1	1.19	45	M	Severe	1	5	2020-03-26	2020-03-17	2020-03-23	9	0.0364	0.020534	15.01	0.6	NA	25
1	1.20	62	F	Moderate	2	3	2020-03-26	2020-03-18	2020-03-24	8	NA	0.465309	15.72	0.6	NA	NA
1	1.21	48	M	Moderate	1	2	2020-03-27	2020-03-13	2020-03-20	14	0.1013	0.028025	17.83	0.6	1.57486548	NA
1	1.22	49	M	Moderate	1	2	2020-03-30	2020-03-19	2020-03-28	11	0.0609	0.013208	103.59	0.6	2.01008513	NA
1	1.23	51	M	Severe	1	5	2020-03-30	2020-03-19	2020-03-27	11	1.2275	0.11007	32.44	0.6	1.9561481	3
1	1.24	58	M	Severe	1	4	2020-03-31	2020-03-21	2020-03-29	10	0.0062	NA	376.03	0.6	1.69790904	NA
1	1.25	41	M	Healthy	0	0	2020-03-19	NA	NA	NA	0.0609	0.013208	103.59	0.6	2.01008513	NA
1	1.26	40	M	Healthy	0	0	2020-03-20	NA	NA	NA	NA	0.026627	3.61	0.6	0.61509603	NA
1	1.27	46	F	Healthy	0	0	2020-03-20	NA	NA	NA	0.0099	0.007072	63.7	0.6	2.5098049	NA
1	1.28	58	M	Healthy	0	0	2020-03-20	NA	NA	NA	NA	0.004069	3.95	0.6	3.98600119	NA
1	1.29	28	M	Healthy	0	0	2020-03-20	NA	NA	NA	39.3648	0.006396	75.64	0.6	0.64566969	NA
1	1.30	60	M	Healthy	0	0	2020-03-23	NA	NA	NA	0.0453	0.007849	8.74	0.6	1.29648577	NA
1	1.31	59	M	Healthy	0	0	2020-03-23	NA	NA	NA	0.0303	0.008267	32.14	0.6	0.47468716	NA
1	1.32	54	M	Healthy	0	0	2020-03-24	NA	NA	NA	0.0386	0.002898	335.17	0.6	0.47981326	NA
1	1.33	33	M	Healthy	0	0	2020-03-24	NA	NA	NA	0.0671	0.013487	138.09	0.6	0.74294677	NA
1	1.34	59	F	Healthy	0	0	2020-03-24	NA	NA	NA	0.0436	NA	3.95	0.6	0.94489624	NA
1	1.35	70	M	Healthy	0	0	2020-03-27	NA	NA	NA	0.0118	0.003688	187.94	0.6	1.15123722	NA
1	1.36	44	F	Healthy	0	0	2020-03-30	NA	NA	NA	88.4265	0.010469	28.21	0.6	3.07955913	NA
1	1.37	33	F	Healthy	0	0	2020-03-30	NA	NA	NA	2.6241	NA	221.66	0.6	13.6366444	NA
1	1.38	65	M	Healthy	0	0	2020-03-31	NA	NA	NA	0.0062	NA	754.86	0.6	0.96452235	NA
1	1.39	79	M	Severe	1	6	2020-03-19	2020-03-09	2020-03-15	10	2.3945	1.085403	89.19	0.6	38.3516822	6
1	1.40	55	F	Critical	1	>6	2020-03-19	2020-03-11	2020-03-18	8	27.2652	20.44891	110.83	0.6	141.330944	50
1	1.41	79	F	Critical	1	>6	2020-03-19	2020-03-10	2020-03-17	9	0.1452	0.029441	19.96	0.6	3.65666076	1
1	1.42	76	M	Critical	1	>6	2020-03-20	2020-03-10	2020-03-14	10	0.1613	0.031852	48.17	0.6	22.8330629	NA
1	1.43	63	M	Critical	1	>6	2020-03-20	2020-03-10	2020-03-15	10	0.2398	NA	3.61	0.6	29.9267434	6
1	1.44	54	M	Critical	1	>6	2020-03-20	2020-03-12	2020-03-14	8	0.0403	0.016189	169.93	0.6	11.8760925	6
1	1.45	51	M	Critical	1	>6	2020-03-23	2020-03-14	2020-03-20	9	0.2504	0.044804	45.97	0.6	11.1462674	1
1	1.46	55	M	Severe	1	5	2020-03-24	2020-03-14	2020-03-23	10	7.1611	NA	144.66	0.6	171.047132	2
1	1.47	55	M	Critical	1	>6	2020-03-24	2020-03-13	2020-03-22	11	NA	0.142581	26.74	0.6	5.2396161	NA
1	1.48	40	M	Severe	1	6	2020-03-24	2020-03-12	2020-03-22	12	0.2504	0.044804	45.97	0.6	11.1462674	1
1	1.49	54	F	Critical	1	>6	2020-03-24	2020-03-16	2020-03-21	8	0.1073	0.054859	199.75	0.6	97.5092879	1
1	1.50	60	M	Critical	1	>6	2020-03-24	2020-03-16	2020-03-24	8	4.5291	3.58318	50.38	0.6	68.8942845	NA
1	1.51	76	M	Critical	1	>6	NA	NA	NA	NA	4.9854	0.593831	3.61	0.6	NA	NA
1	1.52	55	M	Critical	1	>6	2020-03-26	2020-03-16	2020-03-24	10	0.2311	NA	16.77	0.6	NA	1
1	1.53	63	M	Severe	1	9	2020-03-26	2020-03-18	2020-03-23	8	3.1409	1.468229	28.89	0.6	62.0020329	6
1	1.54	59	M	Critical	1	5	2020-03-26	2020-03-15	2020-03-24	11	0.0297	NA	12.91	0.6	NA	2
1	1.55	55	M	Critical	1	>6	2020-03-27	2020-03-14	2020-03-23	13	0.3064	NA	158.24	0.6	12.1949227	NA
1	1.56	66	F	Critical	1	>7	2020-03-27	2020-03-16	2020-03-23	11	0.0647	0.017736	12.91	0.6	2.77557523	NA
1	1.57	55	M	Critical	1	>8	2020-03-27	2020-03-13	2020-03-22	14	0.2309	0.053271	32.86	0.6	1.95115523	NA
1	1.58	76	M	Critical	1	>9	2020-03-27	2020-03-10	2020-03-14	17	0.0714	0.016529	3.61	0.6	1.1725858	NA
1	1.59	51	M	Critical	1	>10	2020-03-27	2020-03-16	2020-03-20	11	NA	0.014304	226.64	0.6	0.79779872	NA
1	1.60	54	M	Critical	1	>11	2020-03-27	2020-03-12	2020-03-14	15	0.0594	0.011735	14.31	0.6	1.45401907	NA
1	1.61	76	M	Critical	1	>12	2020-03-27	2020-03-15	2020-03-23	12	NA	NA		0.6	7.50465956	NA
1	1.62	52	M	Critical	1	>13	2020-03-30	2020-03-21	2020-07-26	9	0.0062	0.020704	58.17	0.6	1.89560299	NA
1	1.63	62	M	Critical	1	>14	2020-03-30	2020-03-20	2020-03-26	10	0.0062	0.030469	64.98	0.6	6.84978966	NA
1	1.64	75	M	Critical	1	>15	2020-03-30	2020-03-19	2020-03-26	11	0.0062	0.000998	54.98	0.6	0.16089558	NA
1	1.65	62	M	Critical	1	>16	2020-03-30	2020-03-20	2020-03-29	10	7.2146	1.177617	172.96	0.6	35.1940457	3
1	1.66	52	M	Critical	1	>17	2020-03-30	2020-03-18	2020-03-29	12	1.5275	NA	12.25	0.6	11.9983418	3
1	1.67	50	M	Critical	1	>18	2020-03-30	2020-03-21	2020-03-27	9	0.0758	0.013661	31.46	0.6	29.3025017	1
1	1.68	51	M	Critical	1	15	2020-03-31	2020-03-19	2020-03-31	12	0.0923	0.018091	39.77	0.6	1.75788202	3
1	1.69	45	F	Severe	1	12	2020-03-31	2020-03-23	2020-03-31	8	9.2256	1.416651	3.61	0.6	100.27123	2

## Sheet: Dataset S2
Data set S2, Cohort 2
Cohort	DonorId	Age	Sex	Severity	Digital ELISA IFNa2 (pg/mL)	Digital ELISA multi IFNa subtypes (pg/mL)	Luminex IFNa2 (pg/mL)
2	2.1	84	M	Critical	0.0007358941	0.0014906897	5.52
2	2.2	74	M	Severe	1.4087494	0.7724678583	9.5
2	2.3	53	F	Critical	0.0007358941	0.0035047887	6.15
2	2.4	75	M	Severe	0.0010805675	0.0007500518	7.16
2	2.5	57	M	Severe	0.0014074489	0.0007500518	6.15
2	2.6	50	M	Critical	0.0084439636	0.0083109376	5.94
2	2.7	70	M	Critical	0.0229188493	0.0041128768	11.75
2	2.8	66	F	Critical	0.029392995	0.0090156174	5.73
2	2.9	75	M	Severe	0.5225592538	0.304913113	5.94
2	2.10	60	F	Critical	0.1378770666	0.0198625796	9.31
2	2.11	75	M	Critical	0.0273725582	0.0808567334	6.15
2	2.12	88	F	Moderate	0.0297284585	0.0287033455	7.16
2	2.13	85	F	Severe	8.127176984	3.799407887	7.75
2	2.14	50	M	Severe	30.47375011	8.760870673	6.15
2	2.15	84	M	Moderate	0.005926	0.00075005	NA
2	2.16	76	M	Moderate	0.6618877545	0.3550783631	7.75
2	2.17	78	M	Critical	23.30953377	7.694119221	7.56
2	2.18	77	M	Critical	0.0007358941	0.0007500518	12.57
2	2.19	78	M	Moderate	53.11572719	20.13103026	7.36
2	2.20	87	F	Severe	28.48912127	10.42395805	7.16
2	2.21	48	F	Moderate	5.863640502	0.0155138245	5.73
2	2.22	69	M	Moderate	4.769713735	1.44196584	11.75
2	2.23	86	M	Severe	1.585262168	1.146420847	6.35
2	2.24	54	M	Critical	0.848578982	0.3460976639	NA
2	2.25	69	F	Critical	0.0180500667	0.009975713	6.35
2	2.26	75	M	Critical	1.636719074	0.7506622835	8.34
2	2.27	82	F	Severe	4.36228518	1.597316707	7.16
2	2.28	95	M	Moderate	1.091979087	0.515161514	10.82
2	2.29	56	F	Moderate	0.2195069963	0.0770866219	5.32
2	2.30	69	F	Severe	4.998701787	3.893068177	5.73
2	2.31	65	M	Critical	31.07137875	13.57626107	7.95
2	2.32	36	M	Critical	26.56038219	9.122745116	11.75
2	2.33	67	M	Moderate	24.88234862	9.453839402	6.76
2	2.34	63	M	Severe	1.015564475	0.3726461401	6.76
2	2.35	70	M	Moderate	9.89539498	2.897295494	6.76
2	2.36	57	F	Severe	0.0306488022	0.029896598	7.06
2	2.37	58	M	Critical	0.0007358941	0.0082010569	8.15
2	2.38	75	M	Critical	0.4187352609	0.0342697115	6.55
2	2.39	77	M	Severe	17.90279348	5.358730186	7.06
2	2.40	61	F	Critical	32.51836227	10.92006157	22.03
2	2.41	72	M	Critical	1.020518055	0.0121613946	12.3
2	2.42	72	F	Severe	0.0393697956	0.0191988088	6.35
2	2.43	67	F	Severe	0.4525455905	0.5647215965	6.96
2	2.44	73	F	Moderate	20.53225699	6.343592769	NA
2	2.45	66	M	Moderate	9.642000137	4.675237291	19.34
2	2.46	78	F	Severe	23.73858351	6.104490524	6.76
2	2.47	39	M	Moderate	2.572366761	0.8180648664	12.48
2	2.48	56	M	Critical	35.60152001	17.76265182	8.54
2	2.49	79	M	Severe	2.116369785	1.493226353	6.55
2	2.50	62	M	Severe	0.1408480197	0.079614258	9.88
2	2.51	82	F	Moderate	13.2702908	4.150334237	12.12
2	2.52	29	F	Critical	52.454452	9.732642	NA
2	2.53	64	M	Critical	8.60982503	2.049826486	6.76
2	2.54	61	F	Moderate	41.59400479	18.64327613	6.35
2	2.55	51	M	Moderate	0.0581919594	0.0649397944	13.75
2	2.56	68	M	Moderate	4.2168709	2.474824735	6.76
2	2.57	64	F	Moderate	3.70884977	2.421855934	6.96
2	2.58	55	M	Moderate	0.0184613722	0.0272250158	5.1
2	2.59	73	M	Severe	28.38453607	8.782236444	6.96
2	2.60	46	M	Moderate	16.04325817	5.985466557	4.89
2	2.61	50	M	Moderate	0.0007358941	0.0025180071	6.35
2	2.62	64	F	Moderate	0.6595724458	0.1679489141	8.54
2	2.63	30	F	Moderate	4.944300419	2.504011048	7.36
2	2.64	49	M	Moderate	1.619371042	0.696726304	10.07
2	2.65	42	F	Moderate	1.591675626	0.7612141849	6.96
2	2.66	54	F	Moderate	77.56664045	34.09242721	6.96
2	2.67	75	M	Moderate	13.33422049	5.484419149	6.55
2	2.68	45	M	Moderate	22.93273839	6.644230017	5.94
2	2.69	100	M	Moderate	0.3167820292	0.1472785825	5.94
2	2.70	35	M	Moderate	2.39697	0.3025222469	6.76
2	2.71	50	F	Severe	3.303493266	1.367631652	6.76
2	2.72	43	M	Moderate	0.2349823609	0.4312228518	6.55
2	2.73	67	M	Moderate	0.2810297225	0.2828903475	6.76
2	2.74	51	M	Severe	1.911503806	0.0942358457	6.55
2	2.75	66	F	Moderate	0.015336008	0.0251704918	6.96
2	2.76	57	M	Severe	8.393054279	1.706534047	7.56
2	2.77	71	F	Moderate	8.009972938	3.099087602	11.01
2	2.78	61	M	Severe	0.4053607989	0.0413172014	5.94
2	2.79	NA	NA	Moderate	2.392591405	1.108986382	4.89
2	2.80	NA	NA	Severe	0.057741952	0.0137020899	6.55
2	2.81	NA	NA	Severe	0.0082336681	0.0123962776	5.32
2	2.82	NA	NA	Severe	1.446604433	0.9660962234	7.36
2	2.83	NA	NA	Severe	3.457135342	0.1143939788	6.76
2	2.84	NA	NA	Severe	13.25855543	2.344849222	7.16
2	2.85	NA	NA	Severe	0.201157142	0.0046353392	6.55
2	2.86	NA	NA	Severe	0.0007358941	0.0363529107	17.62
2	2.87	NA	NA	Severe	27.71285226	10.36515303	7.16
2	2.88	NA	NA	Severe	0.224751595	0.1303632339	6.96

## Sheet: Dataset S3
Data set 3, Cohort 3
Cohort	DonorId	Gender	Age	Days_after_symptoms	Severity	Disease	Digital ELISA multi IFNa subtypes (pg/mL)	Digital ELISA IFNa2 (pg/mL)	Digital ELISA IFNB (pg/mL)	Anti-IFNa2 auto-Abs	Anti-IFNw auto-Abs	ISG zScore
3	CV002	M	66	6.0	Moderate	non-hospitalized	0.0224420842294668	0.001891307	0.0111178332653647	17.4323	23.7661	NA
3	CV004	F	81	5.0	Moderate	non-hospitalized	NA	1.34630209197797	NA	4.03268	4.15714	NA
3	CV006	M	40	4.0	Moderate	non-hospitalized	NA	8.59161218851478	0.119969927578334	1.72834	2.63915	NA
3	CV009	F	80	10.0	Moderate	non-hospitalized	NA	8.40583243574952	0.334037316683969	9.50807	9.9829	NA
3	CV012	M	81	9.0	Moderate	non-hospitalized	NA	3.86725215499727	0.01111783	5.55815	9.54559	NA
3	CV022	F	80	3.0	Moderate	non-hospitalized	0.921563061924839	1.01577954897296	0.01111783	4.65413	7.75018	NA
3	CV023	F	69	3.0	Moderate	non-hospitalized	0.0286891394140113	12.4625159550678	0.0111178332653647	3.7721	15.1403	NA
3	CV025	F	41	9.0	Moderate	non-hospitalized	0.0207946714221734	0.001891307	0.0111178332653647	6.52553	6.13796	NA
3	CV026	M	88	2.0	Moderate	non-hospitalized	NA	50.1770977186114	1.13125242842936	9.25554	43.7407	NA
3	CV036	M	61	4.0	Moderate	non-hospitalized	0.157654051863158	1.35902815015897	0.0111178332653647	11.784	22.0422	NA
3	CV045	F	77	4.0	Moderate	non-hospitalized	NA	15.3911416541965	1.45320541468407	4.31494	4.22337	NA
3	CV058	M	84	1.0	Moderate	non-hospitalized	NA	11.6790431105063	0.451959434807178	2.21802	2.04406	NA
3	CV061	M	35	14.0	Moderate	non-hospitalized	0.0194048160633642	1178.63875980671	0.01111783	2.41982	2.6448	NA
3	CV067	F	64	2.0	Moderate	non-hospitalized	1.91067872095794	3.96203687380291	0.0111178332653647	6.03176	27.9808	NA
3	CV068	M	82	9.0	Moderate	non-hospitalized	0.0547080921716261	0.0172394452009962	0.0111178332653647	4.48195	4.78438	NA
3	CV070	M	38	7.0	Moderate	non-hospitalized	1.95998435768868	36.446996357707	0.104492872395365	7.27385	7.0156	NA
3	CV071	F	59	6.0	Moderate	non-hospitalized	0.0367016404998285	0.188178342925449	0.0111178332653647	3.21705	4.34887	NA
3	CV076	F	52	3.0	Moderate	non-hospitalized	3.67878836475944	1178.63875980671	0.50562179355177	6.3868	3.5335	NA
3	CV077	F	54	2.0	Moderate	non-hospitalized	NA	19.1159139046354	0.4340921326189	5.23453	35.6142	NA
3	CV078	F	34	7.0	Moderate	non-hospitalized	0.0263053884565077	0.0372222903116331	0.0111178332653647	1.82215	3.12806	NA
3	CV083	M	63	12.0	Moderate	non-hospitalized	0.0149245942498982	4.04043351048121	0.0111178332653647	7.0798	7.55169	NA
3	CV090	M	54	8.0	Moderate	non-hospitalized	0.0193612921340012	6.97465170128055	0.0111178332653647	31.7909	45.5371	-0.289116669456633
3	CV091	M	30	10.0	Moderate	non-hospitalized	0.01815967926434	64.5716476319825	0.0111178332653647	2.35651	2.12295	0.16803615378215
3	CV092	M	39	15.0	Moderate	non-hospitalized	0.0359986088731023	0.001891307	0.0111178332653647	12.7241	18.4515	-0.317073366000775
3	CV093	M	28	2.0	Moderate	non-hospitalized	NA	NA	NA	NA	NA	0.0281505809863736
3	CV094	M	49	5.0	Moderate	non-hospitalized	0.912909609956888	8.40906912659622	0.0111178332653647	24.8301	24.4695	0.738263458614828
3	CV097	F	48	3.0	Moderate	non-hospitalized	0.742988549598604	55.3227239225549	1.71073819583742	9.35384	11.4069	1.45657893869238
3	CV100	F	53	10.0	Moderate	non-hospitalized	0.286662100593833	0.881175660862358	0.01111783	51.3139	14.6585	-0.292199810246583
3	CV101	M	69	8.0	Moderate	non-hospitalized	NA	10.2581832448447	0.0111178332653647	14.8316	12.6966	NA
3	CV106	F	74	7.0	Moderate	non-hospitalized	0.342903396762631	0.608619488464178	0.0111178332653647	8.21016	8.99106	0.974340842909951
3	CV109	F	86	2.0	Moderate	non-hospitalized	0.388013046161936	0.585894189487361	0.124635505086903	6.59536	11.0068	0.183137859230364
3	CV110	F	27	5.0	Moderate	non-hospitalized	0.0216031008273249	0.0607638438387655	0.0111178332653647	9.61618	32.678	0.172396035096907
3	CV112	F	62	8.0	Moderate	non-hospitalized	0.110249852545988	0.220603423939844	0.0111178332653647	7.66895	26.3522	1.30816693555222
3	CV114	F	84	9.0	Moderate	non-hospitalized	NA	0.00424282297984365	0.0111178332653647	11.6422	19.6065	NA
3	CV117	F	31	8.0	Moderate	non-hospitalized	0.0248321258656008	112.187947820592	0.0111178332653647	39.679	33.3608	NA
3	CV117	F	31	8.0	Moderate	non-hospitalized	0.0248321258656008	112.187947820592	0.0111178332653647	15.3342	14.2999	NA
3	CV125	M	87	4.0	Moderate	non-hospitalized	NA	13.277298939785	0.0130184953452823	9.76419	8.74937	2.17522815336902
3	CV126	M	24	4.0	Moderate	non-hospitalized	0.0909811115882965	120.407430935687	0.0111178332653647	8.61468	7.9222	-0.480561492186763
3	CV127	F	24	7.0	Moderate	non-hospitalized	0.0254222175578763	0.0526477456805796	0.0111178332653647	18.1241	38.7406	-0.641110813425067
3	CV130	M	49	11.0	Moderate	non-hospitalized	0.0187541386336083	0.239480693917838	0.0111178332653647	4.04894	14.7281	-0.0994731997222227
3	CV133	F	90	13.0	Moderate	non-hospitalized	0.0301178777692079	0.001891307	0.0111178332653647	8.01776	20.8596	-0.105830134358372
3	CV134	F	91	15.0	Moderate	non-hospitalized	0.0347851741755437	0.001891307	0.0395309760688052	14.8455	18.2571	-0.535244892255889
3	CV136	F	89	2.0	Moderate	non-hospitalized	1.97812377756351	2.39881380627503	0.0539166331217342	3.84087	2.90224	0.745597991517097
3	CV137	F	81	4.0	Moderate	non-hospitalized	NA	0.619032100671506	4.42746637483375	25.5464	4.35964	1.9841547625156
3	CV138	F	27	4.0	Moderate	non-hospitalized	0.0949274855901317	1.49918480452592	0.0111178332653647	32.9204	47.0996	0.593232990083902
3	CV139	F	64	3.0	Moderate	non-hospitalized	0.0141380681866325	0.0303643240706079	0.0111178332653647	10.3546	11.3694	0.527057063108612
3	CV141	M	48	NA	Moderate	non-hospitalized	NA	NA	NA	NA	NA	0.656574190648468
3	CV144	NA	NA	3.0	Moderate	non-hospitalized	NA	NA	NA	NA	NA	-0.393132494640254
3	CV146	M	30	NA	Moderate	non-hospitalized	0.0154040303747316	1178.63875980671	2.18144527077676	5.34346	4.80889	-0.554421365225241
3	CV156	F	62	7.0	Moderate	non-hospitalized	0.0326422392475685	0.0066462305109706	0.0111178332653647	3.30824	28.0077	-0.57322060210556
3	CV169	F	32	NA	Moderate	non-hospitalized	0.0183659206613105	0.001891307	0.0111178332653647	12.009	21.4777	-0.28874230522646
3	CV007	M	29	5.0	Critical	hospitalized	NA	12.4060684881663	0.01111783	3.83199	10.6726	NA
3	CV008	F	34	9.0	Severe	hospitalized	0.0247713390202812	0.001891307	0.0111178332653647	4.11392	4.44219	NA
3	CV010	M	43	9.0	Severe	hospitalized	0.138852523388571	0.340848900201159	0.0111178332653647	6.51504	5.51563	NA
3	CV011	F	52	9.0	Moderate	hospitalized	NA	30.2303070355461	0.0111178332653647	7.24357	6.18727	NA
3	CV013	M	61	9.0	Severe	hospitalized	0.039972005217595	0.001891307	0.0111178332653647	5.99405	46.7017	NA
3	CV014	M	48	1.0	Moderate	hospitalized	0.0216584507589725	0.0410191311543921	0.0111178332653647	3.16195	3.41612	NA
3	CV015	F	59	4.0	Severe	hospitalized	0.162744095424215	0.0666544652688675	0.0111178332653647	6.6095	5.9531	NA
3	CV016	F	71	4.0	Moderate	hospitalized	NA	41.2360977433873	1.58405494158133	6.09493	6.26857	NA
3	CV017	M	67	6.0	Critical	hospitalized	7.2468694539022	9.18433379197417	0.0469337130031943	21.5073	82.2538	-0.378986284063137
3	CV018	M	56	15.0	Moderate	hospitalized	0.0322472630928672	0.001891307	0.0111178332653647	4.24574	6.22861	1.64874230482982
3	CV019	F	50	11.0	Severe	hospitalized	0.0161982611729319	0.001891307	0.0111178332653647	3.16516	2.76858	NA
3	CV020	M	73	8.0	Critical	hospitalized	0.558008835526774	1.2424606703141	0.01111783	9.72091	32.2336	0.815489587592304
3	CV021	M	60	3.0	Severe	hospitalized	2.02023453691544	1.95679540718179	0.0368080423614698	11.2371	8.69178	-0.441785167288182
3	CV024	M	67	6.0	Critical	hospitalized	0.0535034827398037	0.0565812775906744	0.0111178332653647	3.02579	3.97056	NA
3	CV027	F	56	12.0	Severe	hospitalized	NA	5.78814327099485	0.0111178332653647	12.3121	12.7207	NA
3	CV027	F	56	12.0	Severe	hospitalized	NA	5.78814327099485	0.0111178332653647	5.38009	5.3865	NA
3	CV031	M	80	14.0	Critical	hospitalized	0.171748320546212	0.0546391330804896	0.0111178332653647	12.3391	24.1832	NA
3	CV032	M	89	4.0	Severe	hospitalized	NA	27.8377593996606	0.328623449021775	6.4335	17.8845	NA
3	CV033	F	45	9.0	Moderate	hospitalized	6.57651821084407	5.83796291426279	0.102078415451259	6.28639	7.10403	NA
3	CV034	F	37	8.0	Moderate	hospitalized	NA	65.8508988223556	NA	6.95813	11.6251	NA
3	CV035	M	29	9.0	Moderate	hospitalized	1.82571627492303	0.001891307	0.0193921400772356	3.29897	8.4582	NA
3	CV037	M	39	10.0	Critical	hospitalized	0.0154922664265501	0.001891307	0.0111178332653647	5.64206	10.8235	NA
3	CV038	F	59	11.0	Severe	hospitalized	NA	0.001891307	0.0111178332653647	0.236502	1.03249	NA
3	CV039	F	77	14.0	Severe	hospitalized	0.0241781336875334	0.001891307	0.0111178332653647	6.33215	4.83404	NA
3	CV040	F	80	6.0	Severe	hospitalized	0.0652758405129106	0.0162838396991284	0.0111178332653647	1.62663	1.97764	NA
3	CV041	M	66	19.0	Critical	hospitalized	0.0201540260696617	0.001891307	0.0111178332653647	7.10716	27.7972	NA
3	CV042	M	78	10.0	Critical	hospitalized	4.32058953479954	13.8172067095546	0.0111178332653647	28.5317	39.9684	NA
3	CV043	M	71	7.0	Severe	hospitalized	0.671372935270099	1.54728669038025	0.01111783	3.63232	9.80622	NA
3	CV044	M	54	21.0	Critical	hospitalized	0.0319833607823872	0.001891307	0.0111178332653647	3.79442	8.43782	NA
3	CV046	M	66	13.0	Critical	hospitalized	0.220894980935268	179.458759219491	0.255370937620407	37.2717	49.7174	NA
3	CV048	M	75	6.0	Critical	hospitalized	NA	29.3096196020355	0.821474024929964	5.26844	4.06363	NA
3	CV049	M	66	7.0	Critical	hospitalized	1.30051822742347	1.96221291478017	0.0587529000855006	5.50201	4.00777	NA
3	CV050	F	74	14.0	Critical	hospitalized	0.0270095397867336	0.0691993717900402	0.0111178332653647	3.88667	3.9433	NA
3	CV052	M	63	15.0	Critical	hospitalized	0.0268887724945781	0.001891307	0.0111178332653647	22.2978	12.9799	NA
3	CV053	M	28	6.0	Moderate	hospitalized	0.0192970352086553	0.001891307	0.0111178332653647	7.29619	15.456	NA
3	CV054	F	46	10.0	Critical	hospitalized	0.0227362065524978	16.5428123165094	0.0111178332653647	5.33678	5.70206	NA
3	CV055	M	31	8.0	Severe	hospitalized	0.00067	0.001891307	0.0111178332653647	133.278	13.9412	NA
3	CV056	F	84	7.0	Critical	hospitalized	0.0188108838799244	0.00336861778975879	0.0111178332653647	4.6132	10.2577	NA
3	CV057	M	35	8.0	Severe	hospitalized	0.112136119207833	0.26529026443881	0.0111178332653647	31.6702	63.5082	NA
3	CV059	M	70	14.0	Moderate	hospitalized	0.0300227105663337	0.0366120178028129	0.0677776602055931	4.52403	6.10853	NA
3	CV060	M	71	10.0	Moderate	hospitalized	0.0214376099432938	0.00223752511138829	0.0111178332653647	10.0748	76.1577	NA
3	CV062	M	72	13.0	Moderate	hospitalized	NA	0.001891307	0.0111178332653647	0.731113	0.89514	NA
3	CV063	M	81	8.0	Moderate	hospitalized	0.0234007485511457	0.001891307	0.0111178332653647	95.4792	97.6295	NA
3	CV064	F	92	4.0	Critical	hospitalized	0.216185455833098	0.113200276953919	0.0111178332653647	5.3211	6.26278	NA
3	CV065	F	72	10.0	Critical	hospitalized	0.146091155051135	0.001891307	0.0111178332653647	3.48605	3.58433	NA
3	CV066	F	67	5.0	Critical	hospitalized	2.94040734426576	2.58442694616738	0.0111178332653647	3.39459	3.77242	NA
3	CV069	M	52	10.0	Severe	hospitalized	0.0216000200776197	0.001891307	0.570471848174048	5.88249	6.98908	NA
3	CV072	M	53	11.0	Critical	hospitalized	0.00067	1.05889032311654	0.0111178332653647	116.738	53.7249	NA
3	CV073	M	55	11.0	Critical	hospitalized	11.1354588593394	8.17542971620032	0.0615141551394708	4.28008	46.351	NA
3	CV074	M	66	10.0	Critical	hospitalized	0.0388023831756823	0.0282526292657795	0.0111178332653647	4.61912	7.83228	NA
3	CV075	M	68	12.0	Severe	hospitalized	0.0233181810706554	0.176376279907728	0.0111178332653647	9.72689	3.67486	NA
3	CV079	M	58	10.0	Critical	hospitalized	0.0378207289708912	0.001891307	0.0111178332653647	4.86162	5.78114	NA
3	CV080	M	60	14.0	Critical	hospitalized	0.0466385031985139	0.001891307	0.0111178332653647	32.6957	31.9265	NA
3	CV081	M	63	15.0	Critical	hospitalized	0.0357828752252788	0.00622030253692824	0.0111178332653647	12.9114	14.6419	NA
3	CV082	M	66	11.0	Severe	hospitalized	0.0282412128263554	1178.63875980671	0.0111178332653647	9.7233	7.6376	NA
3	CV084	M	69	16.0	Severe	hospitalized	0.0133376632478155	0.001891307	0.0111178332653647	4.81198	8.84515	NA
3	CV085	M	65	7.0	Severe	hospitalized	NA	0.181166946090317	0.0111178332653647	1.90742	6.29484	NA
3	CV086	F	75	13.0	Critical	hospitalized	0.0289042260748346	4.95092878215388	0.0111178332653647	7.71414	7.82088	NA
3	CV087	M	65	6.0	Critical	hospitalized	0.558377177489086	1178.63875980671	NA	10.0766	24.5382	0.561103000499347
3	CV088	F	61	17.0	Critical	hospitalized	0.099954358087225	0.170622318415866	0.0111178332653647	9.98152	11.9742	0.0470247668845018
3	CV088	F	61	17.0	Critical	hospitalized	0.099954358087225	0.170622318415866	0.0111178332653647	NA	NA	0.0470247668845018
3	CV088	F	61	17.0	Critical	hospitalized	0.099954358087225	0.170622318415866	0.0111178332653647	9.36447	6.17812	0.0470247668845018
3	CV088	F	61	17.0	Critical	hospitalized	0.099954358087225	0.170622318415866	0.0111178332653647	NA	NA	0.0470247668845018
3	CV095	F	78	2.0	Moderate	hospitalized	NA	15.4588168111418	0.188263838184837	3.11373	3.49667	1.53860552903079
3	CV096	M	86	7.0	Severe	hospitalized	0.14687424959258	0.0774265668535936	0.0111178332653647	8.35884	9.14953	0.358979732701432
3	CV098	M	41	4.0	Critical	hospitalized	7.79691358525807	14.9554659508664	0.0229136043431704	17.168	7.2672	-0.592866399716607
3	CV099	M	28	6.0	Critical	hospitalized	0.0149479631809564	0.001891307	0.0111178332653647	3.31519	3.46444	NA
3	CV102	M	72	5.0	Critical	hospitalized	1.2437238905886	2.39781312473614	0.0111178332653647	4.21415	3.96965	0.664163483173893
3	CV105	F	73	17.0	Critical	hospitalized	0.491403227318412	0.802000869489793	0.01111783	1.59303	1.46516	1.20668153607031
3	CV107	M	88	4.0	Moderate	hospitalized	6.75913238721588	9.56035842357766	0.126252725189449	3.64095	4.44132	1.79155374482895
3	CV108	F	86	3.0	Moderate	hospitalized	5.05828972200947	6.13113510229189	0.0111178332653647	9.76565	49.9841	1.57545080202484
3	CV111	F	63	4.0	Moderate	hospitalized	NA	35.0345101919265	0.911050018096752	10.1873	12.1566	0.681884260483218
3	CV113	M	67	13.0	Critical	hospitalized	0.0346655462352586	0.00885510899281835	0.0132961224770119	27.9229	30.2424	NA
3	CV115	M	62	15.0	Critical	hospitalized	0.0180625334162385	0.001891307	0.0111178332653647	16.1278	23.9381	NA
3	CV116	M	52	8.0	Critical	hospitalized	0.0224526285996155	0.001891307	0.055842010499651	2.49629	11.5131	NA
3	CV118	M	56	6.0	Critical	hospitalized	NA	28.8065482634074	0.0749944045006005	11.2409	11.5411	NA
3	CV119	M	33	4.0	Critical	hospitalized	0.0171227035292697	0.001891307	0.0111178332653647	4.04356	3.94458	NA
3	CV120	M	44	13.0	Critical	hospitalized	0.0258795400281326	0.28968279706857	0.0111178332653647	18.9586	16.2063	NA
3	CV121	M	61	11.0	Critical	hospitalized	0.0178631506505055	0.001891307	0.0111178332653647	24.6536	55.4787	NA
3	CV122	F	21	9.0	Critical	hospitalized	0.179461139594524	0.261299447615509	0.0111178332653647	5.4527	31.9038	NA
3	CV123	F	59	13.0	Critical	hospitalized	0.0251957840565039	0.001891307	0.0111178332653647	3.9306	4.93448	NA
3	CV128	M	85	7.0	Moderate	hospitalized	0.00489160416691852	1.6181930693786	0.0111178332653647	118.86	5.83121	-0.329473533754992
3	CV129	M	71	8.0	Moderate	hospitalized	8.55347845897338	5.10524683493664	0.01111783	5.01237	5.07866	1.81170111243859
3	CV135	M	46	13.0	Severe	hospitalized	0.0426169966447313	0.001891307	0.0520907415147443	9.14043	10.7267	-0.520091921534529
3	CV142	NA	37	12.0	Critical	hospitalized	NA	NA	NA	NA	NA	NA
3	CV145	M	25	NA	Healthy	Healthy	0.0164237738535746	2.67436042709328	0.0111178332653647	36.1624	75.9655	-0.63928703751134
3	CV155	M	30	NA	Healthy	Healthy	NA	56.7960034993315	0.0111178332653647	9.5079	7.68892	-0.316748941869896
3	CV159	F	62	NA	Healthy	Healthy	0.0178767682802253	0.001891307	NA	4.6993	8.46644	-0.603255572279184
3	CV170	F	33	NA	Healthy	Healthy	0.0361443502764449	0.001891307	NA	13.5917	17.6744	-0.688092689883549
3	CV199	F	29	NA	Healthy	Healthy	NA	0.216317115717548	0.0111178332653647	0.201466	0.270656	-0.566570529650904
3	CV199	F	29	NA	Healthy	Healthy	NA	0.216317115717548	0.0111178332653647	12.9823	84.8482	-0.566570529650904
3	CV200	F	56	NA	Healthy	Healthy	0.016999587877563	0.001891307	0.0111178332653647	3.30514	3.47962	-0.670659006618212
3	CV202	F	32	NA	Healthy	Healthy	0.0195085390112455	0.001891307	0.0111178332653647	30.9463	74.0595	-0.503219949547878
3	CV202	F	32	NA	Healthy	Healthy	0.0195085390112455	0.001891307	0.0111178332653647	12.7703	33.1759	-0.503219949547878
3	CV210	F	56	NA	Healthy	Healthy	0.0214919104836353	0.001891307	0.0111178332653647	3.55033	3.47726	-0.668042714762023
3	CV210	F	56	NA	Healthy	Healthy	0.0214919104836353	0.001891307	0.0111178332653647	3.43574	2.81577	-0.668042714762023
3	CV211	M	56	NA	Healthy	Healthy	0.0274906891183337	0.001891307	0.0111178332653647	67.1084	73.1451	0.397267941336364
3	CV211	M	56	NA	Healthy	Healthy	0.0274906891183337	0.001891307	0.0111178332653647	7.04515	4.91665	0.397267941336364
3	CV212	F	65	NA	Healthy	Healthy	0.0278715796662495	0.001891307	0.0111178332653647	6.03497	5.84992	-0.507617033995543
3	CV222	F	84	NA	Healthy	Healthy	0.0209625306293671	0.0686581276215945	0.0111178332653647	43.2613	43.6555	-0.544914752101517
3	CV224	F	77	NA	Healthy	Healthy	0.0637603726275402	0.299970591207778	0.0111178332653647	8.97733	31.9767	-0.433181046020528
3	CV233	M	56	NA	Healthy	Healthy	NA	NA	NA	NA	NA	-0.401291642287508
3	CV234	F	65	NA	Healthy	Healthy	NA	NA	NA	NA	NA	-0.549876407090766
3	CV235	F	73	NA	Healthy	Healthy	NA	NA	NA	NA	NA	-0.615594435358798
3	CV236	F	71	NA	Healthy	Healthy	NA	NA	NA	NA	NA	0.0515714072904581

## Sheet: Dataset S4
Data set S4, Cohort 3
Cohort	DonorId	Gender	Age	Disease	Stimulation	tc.CD40L_L	tc.EGF_L	tc.EOTAXIN_L	tc.FGF_L	tc.FLT3L_L	tc.FRACTALKINE_L	tc.GCSF_L	tc.GMCSF_L	tc.GRANZYME B_L	tc.GRO-A_L	tc.GRO-B_L	tc.IFN-A2_L	tc.IFN-A2_S	tc.IFN-A2_S_new	tc.pan-IFN_S	tc.IFN-B_L	tc.IFN-B_S	tc.IFN-G_L	tc.IL-1A_L	tc.IL-1B_L	tc.IL-1RA_L	tc.IL-2_L	tc.IL-3_L	tc.IL-4_L	tc.IL-5_L	tc.IL-6_L	tc.IL-7_L	tc.IL-8_L	tc.IL-10_L	tc.IL-12P70_L	tc.IL-13_L	tc.IL-15_L	tc.IL-17A_L	tc.IL-17E_L	tc.IL-33_L	tc.IP-10_L	tc.MCP-1_L	tc.MIP-1A_L	tc.MIP-1B_L	tc.MIP-3A_L	tc.MIP-3B_L	tc.PDGF-AA_L	tc.PDGF-AB_L	tc.PD-L1_L
3	CV017	M	67	hospitalized	IFNa	3861.77805052841	245.343910745689	635.021833705941	65.9603021882458	179.466792996354	1009.43602238886	53.5607700981481	1193.14944843211	23.4094174614749	545.111444626474	3002.97376446608	22860.6647676719	3535.91627942014	198877.04662069073	1000	1.25027433423852	3.24178756187324	59.246163836822	12.9150068322951	12.9196771818975	27246.0306573945	93.7213505412386	34.1717219976922	12.6590169485149	1.39185670115224	15.247538589473	10.5947211471786	261.000395457913	762.056460794136	49.4863158950939	62.4375272144357	11.1432531572682	11.6851905967115	263.966622034963	41.2183969591538	6812.5103864479	3901.24415498592	56.960282039412	521.694498769951	38.8127070986312	76.6965037296557	6841.04432898384	8052.98802210158	218.725679546896
3	CV017	M	67	hospitalized	LPS	9498.35600432035	541.638332057149	724.499911632797	94.5553521731245	945.16046600249	4293.3594092792	3614.576804114	1439.5283124212	83.1660725723786	28629.8008883265	32833.1803481588	1380.83894804141	76.3193203796898	27.977272438715286	2.21451726133212	1.25027433423852	106.511067520738	152.090536550645	60.0136446252273	17440.1469519913	89071.3955026806	115.347922640713	69.7001547911764	5.25968385842345	1.39185670115224	71691.2353999797	24.6425971652243	11599.1113516032	1316.57785569676	130.169399506524	146.554065573155	30.4700623825785	21.0552762341947	141.073985762048	83.3838522091432	4876.40161424423	8373.10924304005	11546.6617547033	13.6192400501325	4592.81541495035	374.221235280647	13214.455702294	12126.1450771639	702.734697281806
3	CV017	M	67	hospitalized	Null	2474.91298470534	215.017650739156	635.021833705941	56.3474006545229	126.651762820116	740.177564984991	47.1288039814728	106.555463602724	16.8812493836305	681.28353551085	2681.2104273037	429.98997421229	0.00567392087875592	6.187251703081743	0.15447539859494	1.25027433423852	0.948937248217632	39.2745150599743	8.7442267157994	9.34976465420867	3435.03544086076	125.999008859031	25.3396726020363	10.6623017495823	1.39185670115224	8.13934202131593	10.0845527147174	314.727232564941	56.4117438500307	32.180054050422	53.2903028942367	3.78726747724483	12.7095133962216	261.628985642343	21.9700774623123	165.751018188572	868.187069094234	60.2351728683596	417.413910692658	35.8604183454991	67.936240927011	6364.21475137665	8614.20105086295	242.671826332398
3	CV017	M	67	hospitalized	PolyIC	5480.59639854981	341.023376066785	366.012297952626	57.9827070730221	769.582794415241	2045.19775120651	472.074536667823	482.297942149296	38.8572472755516	32825.997237212	35747.9889298241	1422.34053391899	0.00567392087875592	0.029626931892526	0.247391804690831	1.25027433423852	26.5172495250405	97.8279611884893	21.5358700935296	1429.2989317534	67029.0787845223	85.0640744311169	31.2061639516185	10.5859524184318	1.39185670115224	35149.298688492	10.0845527147174	12209.5795986465	254.898709973196	71.507729505378	98.7856238924615	15.4388631646025	11.1751144535761	410.144175388292	50.958595482783	1017.07781117468	10994.1679812767	13163.1366721718	13.6192400501325	3619.24539003236	125.685425290443	8108.04807686156	11970.4850741739	315.339595252942
3	CV017	M	67	hospitalized	R848	8278.98750786759	310.912636499345	399.232509080741	91.0741237780605	842.427379002398	3227.21710631924	284.061191912812	1126.21502861517	69.1450205958294	11575.0079274331	13330.8485682444	724.312671658828	0.00567392087875592	0.10632832128295044	0.335218531685244	10.0904084703183	119.909792757858	150.662388240128	48.0087298554892	12146.0560032644	66476.7071405693	216.335869620399	53.293089524423	16.4004698799557	1.39185670115224	47954.8550831599	15.2234955476701	11282.7956648961	1830.7148773546	121.034578225501	127.051363405043	25.2124154453802	43.695010659286	251.063994768873	115.502174228649	5416.87861034405	9188.01839509189	11115.4630732723	13.6192400501325	4723.00501371856	209.082762335615	7717.11029705399	10366.2940900173	444.704471032603
3	CV018	M	56	non-hospitalized	IFNa	4978.94897854651	225.228029754539	576.703963452497	108.704976624028	203.631194737427	1523.53739825169	60.5033348962343	814.982045959985	25.6010803607946	445.873800051222	1344.23407972206	11068.6263142603	3535.91627942014	198877.04662069073	1000	7.23550590516208	2.25555731418815	67.8203297084807	8.7442267157994	7.18867765232938	7770.18180780305	53.3936367402903	57.3739330707955	50.7937931394063	1.39185670115224	57.3318928877327	12.6441241213435	31.6932549467031	545.887595083231	40.7921105671062	62.4375272144357	12.5611485629281	6.1765059769155	1941.03844756759	42.0289836065375	4377.34712764155	4803.55308640753	82.2777793651958	288.583408077312	32.2186074798294	150.500046900377	8979.92987211827	2068.79807486277	569.804110960287
3	CV018	M	56	non-hospitalized	LPS	4323.85431235449	156.129185269957	576.223270739345	125.33117550679	409.966377186892	1659.96403807268	73.4214178584929	748.45410488892	23.7742445283135	830.14668162043	2191.02471726701	462.287300311157	0.00567392087875592	6.722943263023568	0.73592515747071	19.4990452122371	2.65667306622948	73.5371970147745	10.4296204463229	33.3901858686326	18288.477538161	72.4927369406298	35.1643027929992	6.29400980539379	1.39185670115224	724.041905354196	12.6441241213435	3572.24466279923	507.817135891397	125.597491043116	92.374545082024	14.8178250187613	17.3757421178489	717.864383372845	45.2738937211019	3130.60539478372	8497.45399250114	4699.96078032141	18983.2336798691	2646.72018803248	113.293571935267	7185.85460371282	1761.19813345281	475.826251008154
3	CV018	M	56	non-hospitalized	Null	3938.78194437483	187.400344221079	602.969482745155	159.75957173945	173.360512645516	1679.70008372169	48.4249962990522	792.802461224369	20.4981287834159	565.026567967654	1278.68905932043	787.641991973177	0.00567392087875592	2.343443247155746	0.627757629783156	24.1165404943845	1.28893567223781	64.9620063938689	7.04228439947618	9.34976465420867	2010.50410328744	134.338417719385	35.1643027929992	31.2231854948469	1.39185670115224	54.0922426759957	14.189551814729	86.8563843670598	504.636745575961	102.877189357752	92.374545082024	12.7649059967679	12.196682037192	1076.13237876064	72.0619170568038	3384.39477743105	4425.70023432159	100.890142602064	497.184562161133	29.3861012105192	134.659489149788	7676.2230772611	1767.02334102475	513.311532872769
3	CV018	M	56	non-hospitalized	PolyIC	2706.27703040384	231.014012912652	422.663851865008	91.7741379857081	139.27143367365	1371.38922178907	39.9054952443821	662.55043506106	10.4702083873783	355.365195252398	1496.18707397921	506.327920245185	0.00567392087875592	0.029626931892526	0.80679337249868	1.25027433423852	0.668590811131964	43.5458126654123	1.39699572368218	6.10601609761381	2044.95071717989	14.7901927319117	24.3718844614674	1.19231988990774	1.39185670115224	38.6166820668548	10.0845527147174	7.6341099478538	450.368591029636	19.465011653949	42.9989694799731	9.74114510425682	1.01287492723829	1918.10468862047	8.41915722286206	3019.91837949811	4414.35876801677	64.6821540881384	269.578523985899	23.1186636136505	91.6377423338174	10067.6719338179	2952.81076424502	388.975459714494
3	CV018	M	56	non-hospitalized	R848	4516.44982173175	195.343993576654	560.777066062696	115.84795389264	365.066235330566	1542.84055782491	77.6408154798406	731.826259917127	23.4094174614749	703.007621927647	1844.73708628515	601.254234429582	0.00567392087875592	0.54431550886498	0.743898584914118	13.8803053345496	3.11210304381094	67.8203297084807	12.0927291084541	129.079848792385	20673.5254587213	130.758595081819	35.1643027929992	5.99761381176227	1.39185670115224	542.254818428778	13.1585089073633	2978.25647509088	495.087983551092	60.4507267226718	121.805449849355	12.9689526616406	17.8990245564668	888.375769389549	50.958595482783	3412.05682813686	9168.90467517716	5058.28139145595	15512.7537773632	2612.23911489716	130.171683945005	8388.14314804812	2025.65552981771	488.304942438809
3	CV019	F	50	hospitalized	IFNa	5441.98088332343	185.876408878282	336.066143476451	81.7903158460166	271.064735960263	1079.64740395822	57.9939227818263	909.303071224607	21.9520701362904	375.775640082303	5435.57428029516	18154.695251337	3535.91627942014	198877.04662069073	1000	1.25027433423852	1.97555092243755	30.7623003309229	20.0245986238077	15.3892794125297	5546.39916423206	26.2297093754088	17.702907409451	4.96577809149839	1.39185670115224	35.9802761180509	16.7795656326182	53.4627017649858	501.455090903883	32.180054050422	85.6143728821335	4.71068577909432	34.9797460403881	1169.27202490516	17.2967321008664	3118.91343986398	1456.15511228834	50.6314401156777	521.694498769951	40.4826208326704	470.157210087025	14815.0680184619	22549.538523261	438.49341467018
3	CV019	F	50	hospitalized	LPS	9893.94969492393	185.876408878282	352.079718616326	116.489075076788	772.063167742432	2831.58869438997	490.482510328671	704.115274148764	62.7416909933172	5876.98630612587	12689.7286810675	3141.1332522125	0.00567392087875592	3.4153614032787982	2.08095533519972	8.18715889199049	57.62787399606	87.827626935059	167.883569307501	3576.29151716101	15007.3717676775	96.6217598653003	35.1643027929992	8.83952862728248	6.21258867202369	48146.3333972382	17.2995739831388	3954.53774961262	450.368591029636	98.3626248768813	127.051363405043	14.8178250187613	26.3691496595817	443.816583833416	84.1910605222232	1501.73615637853	8679.42569151929	9386.2411090344	95434.7092879981	3544.90793325875	499.860401878362	9822.90870162402	19691.8834664358	525.838736115772
3	CV019	F	50	hospitalized	Null	4439.40532400082	186.638828344516	350.90633561172	78.8601045706195	256.636558404488	974.753633533341	60.5033348962343	126.467723613861	17.6022805468285	356.856147158281	5208.32437739648	813.081160865072	0.00567392087875592	2.412094987547089	2.30096840078088	1.25027433423852	1.61456578165095	11.3823547841048	13.7308526494225	12.9196771818975	1550.05434164014	15.8110290790468	5.40758888864512	5.84967438403589	1.39185670115224	26.5705064218638	16.7795656326182	155.814050890969	105.480519719527	23.6705961601474	74.6672726233282	1.06751388173777	36.063924849814	958.485548975353	15.7641725648797	274.19547698038	1215.99247792177	38.7721956189087	497.184562161133	39.2313042959412	554.222208162064	19520.7034299901	35330.2037653432	364.338336668547
3	CV019	F	50	hospitalized	PolyIC	7809.60459851469	214.283890013876	245.615557299224	87.5447202557882	283.951800541264	1296.85852906655	57.9939227818263	157.683234343307	26.3330002505678	210.754506496832	6933.08891512321	498.47206622078	0.00567392087875592	0.02120472888815282	1.4361324592378	1.25027433423852	0.9278691765567	25.1261183443482	12.0927291084541	12.2095305257954	1781.33465525562	17.8657742914491	14.9177211962046	5.84967438403589	1.39185670115224	40.203126523927	18.3414973920487	67.4921248135364	98.5133690095624	23.6705961601474	53.2903028942367	1.06751388173777	1.01287492723829	442.735430733446	39.5981991941304	313.226975641365	1585.59885277999	46.9305838461099	533.628418313977	44.1988382258257	473.097291872878	22662.3201425084	21882.0203249457	715.470323782982
3	CV019	F	50	hospitalized	R848	8710.50587127475	176.653350696865	293.153457122714	111.972828279905	639.280024805239	2299.33152415101	160.197958892436	1000.96903799127	67.2591644459773	2653.91313221467	7788.23897426807	2564.60926588986	37.6504187767868	26.08531816901891	51.8812239538699	1.25027433423852	110.090706665382	70.6787560359332	48.0087298554892	1692.97004524735	22763.0977272673	124.811556043226	29.2402790723099	12.7362497853316	1.39185670115224	36330.1604903982	18.3414973920487	4837.21400259498	702.927171175382	67.0746064248781	104.898381770121	11.9516453902718	102.05985755619	1539.87361091284	49.3339161467646	4667.57005824226	12395.4858788596	8621.84651639854	110858.694129023	2020.41896091877	618.919387094434	20182.0839425273	33142.0482095311	588.701603424271
3	CV020	M	73	hospitalized	IFNa	5171.80396717792	341.023376066785	719.033151272006	15.7877119990276	455.460937264033	3250.95688005941	57.3639180723845	1240.62476376734	52.2481728203627	456.899846042868	10391.5039168026	26799.1844968	3535.91627942014	198877.04662069073	1000	1.25027433423852	2.15274876058647	67.8203297084807	15.3429580605235	13.6278084444479	16305.3841079333	14.7901927319117	27.2844094434845	1.19231988990774	1.39185670115224	69.3158926083242	8.55990244826094	112.824778932632	715.397182712952	40.7921105671062	62.4375272144357	11.7490806427281	1.01287492723829	404.680722640549	33.1359463076792	6501.49240390177	5492.77273441445	107.449477714679	643.554857569165	78.7497289296366	468.289714758686	18737.1288197528	8911.60001884419	457.140066397601
3	CV020	M	73	hospitalized	LPS	8278.98750786759	247.478332241791	553.492045965991	57.9827070730221	878.010125891453	3588.66394078691	947.165666640616	953.730319998949	147.557311297006	10293.639656364	20105.5620375328	612.282462227792	0.00567392087875592	1.3735895009500925	1.03452052713541	1.25027433423852	158.04124627831	154.946988541443	32.872721782199	4275.23384507273	34079.0534959427	115.347922640713	47.20302727724	6.29400980539379	1.39185670115224	51562.4543980026	10.0845527147174	12812.4562997332	974.965378978061	116.480866399301	92.374545082024	22.8363604931647	13.7389284897521	614.733554601322	70.4415146352162	3793.18530748462	9768.06065490005	9821.00320598861	13.6192400501325	4602.21653200128	542.605965322703	10562.871889576	7137.71923761332	469.59321837697
3	CV020	M	73	hospitalized	Null	5017.51214107292	244.275316271062	520.069432070642	45.3487294301117	282.524340144002	1640.28921842999	59.2507294044426	132.150503107235	28.1655172928024	519.176277444829	5346.13961904451	790.717695709479	0.00567392087875592	1.8604307926305002	1.0529961414161	1.25027433423852	3.25785562302471	50.6771695250742	5.33530869236804	7.18867765232938	2298.8239926482	33.7001084575784	23.4073962360895	8.99064239696173	1.39185670115224	24.4971101388712	7.29687666279389	129.236852267481	77.5178913990157	40.7921105671062	42.9989694799731	5.46199240043091	6.66568867495667	1133.01459118864	97.077109689884	279.548148859267	1801.1631764331	69.1642530296724	590.522757187049	55.2620800400108	298.39106465424	11159.7560067845	7478.08716931102	224.697043273284
3	CV020	M	73	hospitalized	PolyIC	3130.15034367697	156.934243560844	337.864522418227	11.592523781355	182.509889051972	1523.53739825169	31.8273249763019	83.7686150054504	15.443362725869	304.356870296685	4889.98149405584	1657.37972528309	0.00567392087875592	1.4482367226432205	0.956911019731971	1.25027433423852	0.590841366330352	27.9389546439944	1.39699572368218	1.13800609843122	1268.67431868182	5.8736939997631	20.5358987206578	7.48624240400347	1.39185670115224	18.3161232281128	5.54266081691591	20.0754016324413	42.330793420809	7.1689466792237	30.9860548814347	1.06751388173777	1.01287492723829	1575.93272671098	21.9700774623123	231.151103960731	1293.57186057596	54.6710692151136	521.694498769951	37.9732067273115	198.764227139538	11094.3627653815	4249.12034853777	242.671826332398
3	CV020	M	73	hospitalized	R848	7653.44548106971	266.537438390365	447.125080086067	53.8675795429114	712.289015881288	3346.42828492181	180.017435524895	1293.75113217287	106.153878995057	3709.62259496619	12370.8691351955	862.834504913823	41.9243137787884	27.775085790890632	18.7936685767958	5.33868659616056	100.557757553482	137.810759972823	30.1514182603448	2258.81405930449	49522.894142647	146.934361309652	49.228574323538	6.51675220373892	1.39185670115224	37112.6077105451	8.30671363785839	8609.74442222239	1014.82409710861	93.8585298409453	92.374545082024	20.0581962257904	57.479496149513	546.3584252479	62.3302970765964	7192.02899490342	10959.9399711511	12792.2975304967	784127.590649518	3388.91705215233	464.296923198595	13678.6317458901	9836.77446576108	463.364472275047
3	CV021	M	60	hospitalized	IFNa	10888.0989391701	245.343910745689	921.357971752237	246.052594078173	298.167543025401	2606.00560659262	57.3639180723845	1428.29414709338	71.4108267108383	1493.20599809735	3631.70989057605	17028.0128784006	3535.91627942014	198877.04662069073	1000	181.104272971836	3.14014608004733	79.2538482605686	24.4900201195473	13.6278084444479	19595.6811263543	886.487734668859	53.293089524423	16.8728852956247	1.39185670115224	49.7924775998665	6.54285373437924	293.362599628792	827.130021691756	107.401931067792	365.833479660454	18.7876351969065	815.5882795203	3915.43240318335	346.420484325716	6890.88391128986	5979.85310429731	365.300454166369	759.246625353868	50.0812227790606	216.143519308246	14313.3103910152	5907.90039055953	557.223908997451
3	CV021	M	60	hospitalized	LPS	10608.9733907761	323.257087849087	768.88600668802	165.961527041868	876.785298645808	4037.27348726729	1159.00059717592	998.189226727306	160.660842142166	20101.1941970305	16763.5214697737	931.340081928392	0.00242560943915812	388.7155880635196	0.224024420962793	21.3529583270627	147.512277004576	139.238603306081	220.594349968832	2656.15105605355	42432.1088209234	112.992205951943	86.2951746935134	4.2343420934283	6.21258867202369	53233.2252230483	10.0845527147174	12798.1585343567	808.565230586754	98.3626248768813	186.343536897197	24.9954959238288	106.073370437451	1061.66891199142	163.056620412729	3264.50058677441	8430.5289700453	9244.30095465367	13.6192400501325	4335.34481792295	565.653132890271	15893.2389613319	7136.32012975461	563.512168009534
3	CV021	M	60	hospitalized	Null	8278.98750786759	333.856178054014	897.004001713018	183.52671651756	250.831607911458	2628.32173144742	62.9962675791846	180.322829664555	35.5288639788585	824.419368684514	4158.43022985362	1139.44843825827	0.00567392087875592	377.47524378744055	0.0149724598787737	15.7626855678763	3.99015474733784	57.8174853179271	20.0245986238077	15.0379950241568	8028.56409438224	28.3512461391165	47.20302727724	4.89241826609758	1.39185670115224	41.7929849634158	6.04196290109555	489.477676467708	84.5312225257411	45.1298600311867	164.219957824239	9.34368696044686	60.8141322014457	1014.18163976603	84.9980558426094	190.677933037407	2399.94436747022	144.983094723923	568.282015278227	75.5392552716447	237.736096299538	16930.6336265476	7918.33023188479	364.338336668547
3	CV021	M	60	hospitalized	PolyIC	9973.20674533815	299.209313699266	608.657671505083	132.725996140591	221.497704968285	2539.38324470515	43.8657415869866	157.683234343307	49.2623387511905	638.380381111179	3560.32369684805	2770.83015336489	0.00567392087875592	411.0566235022759	0.0232450603160563	1.25027433423852	0.407490729348385	53.5325437142459	12.0927291084541	7.18867765232938	6356.44202124632	30.4833711362825	48.2152137570225	4.74584029887824	1.39185670115224	34.9284241460482	6.04196290109555	79.9670675956585	49.3674152982012	32.180054050422	85.6143728821335	6.99226290311519	1.01287492723829	1014.18163976603	371.656845275686	148.747526629901	2839.68608285423	128.121124016555	693.49764664122	60.1740871614547	253.056420496622	15538.1407951142	3459.71174598436	475.826251008154
3	CV021	M	60	hospitalized	R848	11271.8951280856	405.343034106875	649.498683071836	184.387890035207	749.709028829863	4438.873389459	155.229399930544	1477.75103737694	320.588952542259	5777.82024054365	6690.40220553262	3256.43788715833	115.555404023718	587.2007081957818	74.1099699810187	8.66314726496752	249.718985654877	257.511530767048	54.9827063549235	981.406311592722	103928.338634296	84.8341383964017	84.8367507700932	4.59945366677652	5.76587808057474	42361.8320196924	10.0845527147174	12603.2184126313	1401.50241493629	99.7159078869019	156.901139162097	25.9947998496686	37.1496744890147	2324.46134870838	127.138862953522	7997.99286287881	11038.2407535636	14164.8864223271	13.6192400501325	4500.48074353923	470.691278928899	19413.702719014	9090.1157908355	626.591749027279
3	CV087	M	65	hospitalized	IFNa	4863.28146188077	171.987011764378	543.242137882045	111.322123226165	212.590743456796	1409.04343303071	70.9918882944875	1145.7271172015	60.4874959848045	484.174686012803	5726.73628311876	18043.4437900686	3535.91627942014	198877.04662069073	1000	13.8803053345496	1.67104362902963	77.8247321404359	13.7308526494225	14.3339139268217	22172.142690985	65.7034948507495	43.1667897452	1.19231988990774	1.39185670115224	70.4133406115763	11.1057955127116	300.899719103577	814.755869712489	64.8631203920354	92.374545082024	13.5827911805082	34.9797460403881	629.380594904013	67.1987525544668	7123.92415441107	1847.9497840714	178.47050233192	1584.42967785371	56.6438437616416	98.3031880173587	12038.7195668446	4485.21089917484	376.646150171621
3	CV087	M	65	hospitalized	LPS	9854.33843009137	346.478456637016	517.584003722396	104.067664045459	799.293779747594	3179.89200854409	1123.95803656914	1366.5683498073	179.906476493705	13675.980087207	37530.6911718344	809.989796402576	0.311313186559903	633.0596272248105	1.18566357800595	8.18715889199049	94.6785029506375	206.4223851546	38.1265617786362	6570.84811614628	67586.6248950861	139.124793532754	59.4199763324791	1.19231988990774	1.39185670115224	52773.41078664	13.1585089073633	13078.6279730257	799.274778984664	111.936574450122	121.805449849355	30.0282826802548	20.5273873581415	1001.80107339238	105.903603748644	7667.72639852698	7008.39349616402	10870.7967892761	13.6192400501325	6355.91956698411	242.450597619039	16287.0750986991	6260.47386584086	563.512168009534
3	CV087	M	65	hospitalized	Null	6099.18590166059	341.705504157727	640.635148555019	115.205500948867	371.92134077114	2342.47823494064	81.8212133396743	348.715207651509	60.4874959848045	918.502789548779	8453.12996106939	665.663225089154	0.00567392087875592	134.7842818817384	0.696550427768262	33.1914415234527	1.09018623762912	86.3987883678746	16.1391987556306	19.9115841584459	17400.5251844998	220.091590982813	47.20302727724	1.19231988990774	1.39185670115224	46.5827561183958	16.7795656326182	1640.70647604679	228.216160303499	80.4124891521638	95.6202419297934	13.7879594511051	48.085596216645	552.69920891381	125.069839228598	1113.7493667665	2176.11400252214	395.245342363836	2882.68311287696	226.551703844745	186.762272476111	20015.5286718903	6101.22959077203	613.947851790306
3	CV087	M	65	hospitalized	PolyIC	4616.62211352165	415.561167209327	345.009408510539	85.8326752090086	145.535385934298	882.549644553917	57.1116142200196	464.521086841025	39.5980126883607	429.551499183561	5202.01926531006	1649.28859417432	0.148847486686847	599.7078793367139	0.764789653717687	1.25027433423852	4.60360209365919	51.5336525184243	7.04228439947618	9.92401555514751	11087.8445696784	7.60636785532964	29.8290393177918	1.19231988990774	1.39185670115224	36.2961358285665	9.06709580546652	86.9488210047504	320.874605171771	12.4200364602354	15.9696552628412	8.08208521308172	1.01287492723829	1784.64833819129	67.6853249442452	2509.70448274328	2313.34974472016	156.149773681367	1287.32305736993	37.2571524588768	101.306800394963	18584.7240631458	9855.92313123165	345.918706615719
3	CV087	M	65	hospitalized	R848	17535.9057880853	191.194697977933	473.109181845843	168.751387933804	732.272768987693	2969.49529239863	256.536575154579	1377.78349060895	288.105682768982	3489.47673897318	16308.9138188035	1480.73853926669	52.8597904764045	198877.04662069073	22.0127704598831	30.0377133880299	137.252865918258	222.184095508109	25.9348397417791	1586.7271483854	52544.9161381839	306.926531204242	65.5786273671866	1.19231988990774	1.39185670115224	32618.2574748737	14.189551814729	9396.77135970178	888.867105006773	130.169399506524	155.581955047191	25.8642436872391	79.3140046640304	1325.33931609405	305.028819380695	7367.79281951439	6424.24302402233	11084.1034486827	13.6192400501325	2479.93797817952	270.601364184797	12329.8380912581	4487.06781798077	588.701603424271
3	CV088	F	61	hospitalized	IFNa	3476.75482905032	134.657564735038	776.093550230515	25.9207545134601	224.455336351477	1223.37896772247	37.9062419467486	1145.7271172015	24.8698227757568	293.930542053563	3161.50892371678	16936.7312002653	3535.91627942014	198877.04662069073	1000	1.25027433423852	0.53692067839666	47.8231896511288	7.04228439947618	12.2095305257954	13549.4020686135	15.8110290790468	18.642447786801	11.3509614241852	1.39185670115224	17.8036903492607	7.80119279103903	219.98289612378	652.92090954361	84.8830887622682	30.9860548814347	14.4050855129306	1.01287492723829	974.984240562744	37.9795313920756	4183.2317155429	1765.1293984524	236.430130965239	989.461334727433	65.6068001723388	2073.88531689339	5737.5857316169	3578.05970048042	206.815631050503
3	CV088	F	61	hospitalized	LPS	5635.10961056255	200.216471119822	777.893892104063	18.8883265277407	669.605723801209	1880.38371751826	734.475921145494	701.344276636512	47.0266421671911	10974.8241925409	9205.59564105214	506.327920245185	0.00567392087875592	5.614364774666118	0.211004811638378	1.25027433423852	30.7487690554526	80.682928543637	124.924387668162	2535.38794377166	30244.4309117062	78.7589920913681	16.7686488136836	11.0445557647663	1.39185670115224	5359.97106801847	8.55990244826094	11698.8911517972	408.587458505069	93.8585298409453	70.755674617894	18.1552689754184	1.01287492723829	807.893119097507	47.7095446191922	1315.66794979212	7598.57835817076	2057.28615843313	13.6192400501325	3717.01732021181	2386.77407541173	7314.49601761249	5140.68759823429	254.702196894755
3	CV088	F	61	hospitalized	Null	3592.26653174182	196.47134499727	722.67850271372	10.5380976727027	221.497704968285	1009.43602238886	45.1749057788785	292.814427296968	19.0480212373834	825.648390377522	2705.21315938103	493.482320773299	0.00567392087875592	26.473757666691554	0.106948970207816	1.25027433423852	1.44458772915391	63.5329179265709	1.39699572368218	9.34976465420867	6308.63048094514	30.4833711362825	12.1934081302538	14.4432062041468	1.39185670115224	7.12853626939711	6.2922189174172	462.32870071045	146.936444307704	45.1298600311867	37.2618869748699	8.16045338654348	1.01287492723829	915.18320927088	93.0562198497071	470.520310023156	1068.08385691747	195.387713096299	812.445971900931	68.874453433484	2723.11433565631	8444.49749297812	5281.31670554049	194.952124715637
3	CV088	F	61	hospitalized	PolyIC	3861.77805052841	141.800556851679	568.515920242181	11.592523781355	151.769378110555	805.699797723641	20.6993884636816	337.549384001471	24.8698227757568	125.300147660581	2423.62999981279	321.597104526299	0.00567392087875592	5.213626122794789	0.207474307426732	1.25027433423852	1.17996578275243	56.3889687836812	1.39699572368218	1.13800609843122	4557.11419684299	6.83206141532052	17.702907409451	1.19231988990774	1.39185670115224	9.15100177354484	6.04196290109555	53.7503651449089	208.079204793541	36.474786385457	15.9696552628412	7.57435629037276	1.01287492723829	821.317116454635	68.8204489607072	626.644026582023	988.556133072207	81.4821664367155	388.1869117869	31.5688248235807	1283.45906511453	4227.4059142164	1601.45516429066	125.028334592262
3	CV088	F	61	hospitalized	R848	7341.55857776598	193.461044323615	611.496418182558	39.1265551709827	687.218761656434	2192.44776506066	246.771777014183	1271.37347361321	64.9989145281015	4608.9671197051	6213.76508253661	1170.93397216508	57.45811122111	37.597762485247245	18.5819206595299	1.25027433423852	122.0781018525	102.113015355255	43.1612929995089	2040.07436284156	38196.9956797434	72.4927369406298	37.1550394065373	4.81910551255033	1.39185670115224	3868.23299206181	9.06709580546652	10218.0421857312	796.176728714531	111.936574450122	85.6143728821335	25.2124154453802	1.01287492723829	198.154233306398	115.502174228649	4783.08932537073	9621.48899422109	2299.40096264596	13.6192400501325	3098.16496404247	2629.56678078189	6870.44795863032	4212.83169234505	309.243053380138
3	CV089	M	47	hospitalized	IFNa	6370.31200866226	208.390787221617	1211.81526084878	62.8074544470734	268.188491480264	1223.37896772247	73.4214178584929	1003.74897005986	35.1595731749934	545.111444626474	2498.90437378994	6240.23494134479	3535.91627942014	198877.04662069073	63.4333221706872	7.23550590516208	1.60878735478042	82.1119642379951	15.3429580605235	12.2095305257954	12959.1487940631	61.2058609219434	39.1527085271125	161.262873457448	1.39185670115224	48.721118593103	7.04519656195399	149.888513350028	627.836602473348	32.180054050422	78.4383422236158	7.57435629037276	21.5838532071055	1201.43051561357	140.950435657272	5181.60561051887	1447.06529599562	105.973757003418	521.694498769951	49.4781050411052	194.609556377874	9621.21756015202	10967.6643998785	388.975459714494
3	CV089	M	47	hospitalized	LPS	7458.44998673378	301.278204687817	1283.16799364032	57.1668067749969	687.218761656434	2385.84796937711	697.307921619513	562.766825130695	93.0888208971714	14187.0934288611	17572.1625886234	1086.83272381427	0.00567392087875592	0.406843370281951	0.0649127431642353	1.25027433423852	81.5335731084223	132.099546205803	274.925075350916	6131.51262192265	45439.8736231435	109.466462294566	49.228574323538	32.2225135898707	1.39185670115224	62287.3131780705	7.54887908991273	3716.73660628319	340.488522776423	89.3652315377782	110.752477167536	18.7876351969065	10.1595498190783	1104.04328131475	63.9536293824497	1537.78905001589	9746.74172260921	12563.826976896	13.6192400501325	6068.11756645883	388.427837965572	13074.7686345262	16046.2239361795	557.223908997451
3	CV089	M	47	hospitalized	Null	3091.62954450567	283.982399139477	1266.18106084467	38.2184085202183	154.875307168272	805.699797723641	56.7328312653494	72.3746775202574	27.0655533979097	465.332576577558	2596.41777852168	742.52795331044	0.00567392087875592	0.029626931892526	0.0505607416841007	7.23550590516208	1.68987879686242	54.9606443818903	8.7442267157994	10.0674114068997	2010.50410328744	42.3757765533365	19.5868915045975	18.4548283938906	1.39185670115224	14.2278333872927	5.54266081691591	135.839481177907	56.4117438500307	19.465011653949	62.4375272144357	1.06751388173777	4.25591554582141	905.904136708446	34.7480383484289	158.447392315977	802.156550382438	62.1540580026119	372.948416075108	34.7961128759585	179.378898645536	11884.679974701	14118.3629510596	327.552408217785
3	CV089	M	47	hospitalized	PolyIC	2459.48419112759	343.410518158695	893.458008912997	20.5216024359346	154.875307168272	933.512766288191	46.8689571958355	592.155530276163	25.6010803607946	115.374033578475	3183.2990886701	5.97606166188687	0.00567392087875592	0.029626931892526	0.388848743662836	1.25027433423852	11.3523653566727	27.3754591889368	7.89478716771372	9.92401555514751	7770.18180780305	7.60636785532964	14.5506196513203	1.19231988990774	1.39185670115224	63.0856458397293	4.05619470061397	100.66623296811	437.540575655588	20.722650757593	34.8245298410209	5.38641003777049	1.01287492723829	5.98663033435057	30.4025703320986	3602.96261031725	1475.42987613053	93.4330920601342	815.039448141598	39.3567357135124	3.75	16080.0558692577	12483.0189827898	382.808167272899
3	CV089	M	47	hospitalized	R848	8592.69656465497	341.705504157727	955.837370915399	69.8348483638412	610.048427901855	2561.53626202158	144.238843522541	1103.92567582157	120.878138936629	2446.15615777161	3416.04903865383	403.556936301281	24.2078263410695	18.458217335685337	13.1895389688192	12.9357408356721	157.96740501525	119.249399631136	41.2967648306435	1242.42329053186	38777.9625928047	99.5292770646979	49.228574323538	39.8133989632655	1.39185670115224	40302.3466081938	7.54887908991273	1997.48855177814	898.109580141338	75.9538747560555	98.7856238924615	17.3152414454303	21.0552762341947	1518.70544997594	84.1910605222232	5809.54237620414	9190.85434906603	8638.94928651017	13.6192400501325	2266.34908362297	279.340898787699	8892.03764997332	11012.6618759785	538.381437251331
3	CV090	M	54	non-hospitalized	IFNa	3784.77528060089	257.392844927877	1589.25144547159	34.5342927313613	269.627191152996	1044.4015979328	49.7161860054523	1184.77702743258	74.4366290500215	844.781658572811	3110.27563697848	19912.9817756672	3535.91627942014	198877.04662069073	1000	83.547318792598	1.54870072017848	66.3911480810822	12.0927291084541	12.2095305257954	23380.0366993914	281.704115006609	33.1811095690156	5.18613809309051	1.39185670115224	48.721118593103	4.54953664664149	83.0183441556653	702.927171175382	32.180054050422	62.4375272144357	11.3448801561195	275.686420992194	826.478803016216	29.9213046092767	7283.04171125922	1544.76424507234	160.691854236137	533.628418313977	37.1305492405264	496.587065068672	8669.82224291204	8096.25990983664	171.381479280347
3	CV090	M	54	non-hospitalized	LPS	8200.6602755961	297.138744235531	1627.49717285674	61.2123198774657	979.201230611192	3250.95688005941	2504.08814383643	1053.81263042385	196.522320526201	18841.9413510522	27169.6192724307	716.746362282082	0.858140487536246	19.200191218405124	1.18931537389747	88.127291557263	93.3439796787467	157.803656832774	702.870638443191	12546.1764798814	47728.4305640978	476.819519489406	60.4443274929133	9.52068207021874	1.39185670115224	65881.9583850615	11.1057955127116	14287.1237005461	851.85086950463	125.597491043116	121.805449849355	30.9124769934733	469.369445449402	826.478803016216	75.3005993873847	3861.90805755833	11381.2471672408	10307.3052238701	13.6192400501325	6615.51018188758	854.276221169946	8521.41510944818	9611.76384227497	450.920047576763
3	CV090	M	54	non-hospitalized	Null	2359.18238695855	168.854160977209	1544.29112363222	41.8214424551983	239.161386969438	906.250530986307	47.7775315919494	211.368601034945	35.1595731749934	963.105794716533	2541.79914673314	552.390705681302	0.00567392087875592	7.401825983932843	0.358079941329258	35.8770605814354	0.508850195735954	36.4316710183487	1.39699572368218	7.18867765232938	2477.66940979537	66.2673363045702	23.4073962360895	10.1285739986848	1.39185670115224	16.268805788835	4.54953664664149	275.74868686846	105.480519719527	32.180054050422	42.9989694799731	7.18583196697579	64.7163417293846	592.714264213118	38.7886565935464	354.51674093465	922.42427446542	135.816942980891	663.867960964772	46.2409049766742	400.51389302053	5172.09719205478	5378.53171385193	218.725679546896
3	CV090	M	54	non-hospitalized	PolyIC	2436.33977357105	218.677309938851	1108.56031557547	28.8441827060222	221.497704968285	906.250530986307	22.1132352405936	454.517914220343	50.3813742144252	449.572957332499	2649.99463135245	384.225385697587	0.00567392087875592	11.291333549578821	0.709794259748358	1.25027433423852	8.17836535349173	56.3889687836812	5.33530869236804	5.0252561527016	7424.31358568375	58.96599467645	29.2402790723099	1.19231988990774	1.39185670115224	41.2626545569412	5.54266081691591	91.4965390572999	274.795156507403	19.465011653949	30.9860548814347	6.6065677399585	1.01287492723829	685.670658348077	21.9700774623123	1418.76231815677	2783.80632038887	195.458070097457	2325.67896841551	36.9193796461749	357.719525121503	6913.48448195051	2430.72226211224	194.952124715637
3	CV090	M	54	non-hospitalized	R848	7419.47746966522	260.916599958032	1077.64037393627	63.6002745605474	727.282622017759	2786.04359357887	218.587237892524	1316.14164672868	869.679279902757	4099.05513084719	4178.58023905962	1290.18972432379	76.5799726963028	99.45668176148583	85.3166857445775	401.643444940034	242.097710496736	236.530797727105	106.617314937441	5157.41309587887	66945.0552101052	790.952363985087	57.3739330707955	15.2239250317651	1.39185670115224	62723.9376379277	8.55990244826094	8272.53979120396	1356.02460029694	121.034578225501	113.592672587212	23.4821506136963	866.187684489198	1055.47197732702	60.7065241496191	8256.22522924735	12146.9678292316	11915.873488204	13.6192400501325	3996.75083937857	995.865277287899	8379.75944355871	8393.28393250797	364.338336668547
3	CV091	M	30	non-hospitalized	IFNa	4786.1868034809	152.894919641453	1280.93130945699	19.910870670588	208.117664898264	1880.38371751826	45.8275047928944	401.671369741561	41.8226588604767	1209.54345530044	2789.98120592018	15103.2945304542	3535.91627942014	198877.04662069073	1000	4.86747824804719	1.74821801734474	114.965755418902	1.39699572368218	6.46685991788559	1848.94861870563	25.7010602613321	39.1527085271125	9.74837790354143	1.39185670115224	10.1637284796264	5.54266081691591	23.4509689322618	248.245086422973	21.5630652609163	70.755674617894	7.9646592263615	11.1751144535761	1024.50088425734	174.059453315355	1045.88133614613	1138.25978128948	81.2153870369871	590.522757187049	70.2138575371187	235.272425374945	5639.63264270203	3849.4285613966	266.767507248929
3	CV091	M	30	non-hospitalized	LPS	6137.89837985186	194.967807846097	1257.69756886907	24.9342560628503	566.497892933724	2606.00560659262	236.945116710422	693.031298958597	149.140121288618	2203.9424965892	3128.96945529244	652.993375041596	0.0081921693860628	135.6651618123692	2.78727103164778	4.39833608280552	286.579839800366	179.238054738166	45.6067092520972	654.193522829742	9422.81107260245	58.96599467645	50.2430742180686	15.4587138687462	1.39185670115224	47273.7267831999	8.55990244826094	5016.6721163993	408.587458505069	84.8830887622682	92.374545082024	16.2704069530229	9.65425662641161	1698.61440848821	133.020092142373	1861.47225388123	3148.86816591315	9630.04871798592	13.6192400501325	3630.81328864254	523.838812612173	8330.70503644112	4315.70730062471	303.153288255784
3	CV091	M	30	non-hospitalized	Null	1857.32813004941	110.958755755022	1171.41189921295	7.38750922253526	132.977028976381	940.357402718899	39.2405284661129	149.179720634903	25.6010803607946	1014.66433527352	2531.23552805491	239.439218406288	0.00567392087875592	220.84053606506555	2.80671636123962	7.23550590516208	2.20160631935847	33.5938044512982	1.39699572368218	1.13800609843122	620.114953463713	28.3512461391165	17.702907409451	1.19231988990774	1.39185670115224	5.10813984083661	4.05619470061397	19.817876098181	84.5312225257411	11.1949150465193	42.9989694799731	6.03182470783346	12.7095133962216	572.736273418958	88.2239170947809	292.502549087244	950.943475576379	71.1538952900918	490.91370026339	53.8749921560881	190.464001858747	4639.80541671901	3465.00879966005	159.684480358154
3	CV091	M	30	non-hospitalized	PolyIC	8553.44732065475	132.957257549541	900.105937148279	5.6308800551322	197.627971755314	923.267590634536	33.8675303668263	315.197028750718	70.2775445791216	914.612212231335	2391.861006971	1339.61912172316	0.26359524303566	32.623520228499046	2.57766583487994	1.25027433423852	56.1058389973698	46.3968550757115	1.39699572368218	4.3080697834958	1311.24849227317	5.8736939997631	18.642447786801	20.9280609732898	1.39185670115224	58.4145593496672	4.54953664664149	13.8609915033626	187.826096431969	7.1689466792237	42.9989694799731	6.99226290311519	1.01287492723829	1640.86608560244	399.151903521382	864.665806511052	1164.25776712525	76.5503824826516	497.184562161133	65.6068001723388	270.601364184797	4630.59085578665	2393.16912898169	136.499520613881
3	CV091	M	30	non-hospitalized	R848	4709.10484160405	175.102170017098	1131.11079424971	25.9207545134601	347.148924713577	1982.95449199915	93.5695123024114	1053.81263042385	203.460092068007	1522.22276525074	2934.89858772438	1342.18710025048	161.078008579429	188.81836860016102	89.888145382596	6.28538420960486	396.916636286412	102.113015355255	16.9289468306644	291.369578754125	20255.7649661454	45.6622580996561	37.1550394065373	4.2343420934283	1.39185670115224	28621.0004808105	8.05380750049093	867.683151585332	1030.13677428617	49.4863158950939	92.374545082024	14.4050855129306	13.7389284897521	641.916270384264	120.289806100184	4101.65301129587	7947.70252750927	10763.9487841507	13.6192400501325	525.096445272579	465.89256850519	4977.50209129277	3473.34504929902	266.767507248929
3	CV092	M	39	non-hospitalized	IFNa	2706.27703040384	157.737930274844	509.602721527328	5.6308800551322	156.425534750526	957.519554195855	36.5660554006448	903.751689991066	32.9461733369442	576.331909878506	1714.25184414126	15140.6025311002	3535.91627942014	198877.04662069073	1000	162.399617739775	0.983163543373668	47.8231896511288	10.4296204463229	6.46685991788559	3857.03450134299	35.856221700595	19.5868915045975	1.19231988990774	1.39185670115224	21.3992593882686	6.79385106527229	16.7526196379949	615.272684807019	36.474786385457	30.9860548814347	8.94771480029668	104.925692979356	394.821762391107	44.4623363129454	4457.62931598684	925.219590048457	79.597597631765	471.727236244682	23.8024081681048	61.9652579808548	6054.79526605984	3081.37071281244	171.381479280347
3	CV092	M	39	non-hospitalized	LPS	6525.39184302037	193.461044323615	470.021143707249	6.35147074702545	760.894824354382	2831.58869438997	798.620604107649	787.2581773982	748.057292585787	7917.68291170463	5183.13776387242	180.273989461659	0.00567392087875592	0.15772010340888243	0.230279900881987	77.2700776716681	412.486796989481	216.450309530606	507.249399257185	10030.1445217269	21663.5373276483	114.169545688933	44.173889822545	1.19231988990774	1.39185670115224	48656.7370063373	10.0845527147174	10586.2559451951	978.033857117025	102.877189357752	78.4383422236158	25.6467903176518	56.9246588150823	191.984783371702	50.958595482783	3099.40510269712	5645.82063572025	8804.38439906023	13.6192400501325	3244.60403251989	639.062141325525	5296.48996110027	2762.01122549733	364.338336668547
3	CV092	M	39	non-hospitalized	Null	1973.18422929579	168.854160977209	460.709218155229	5.6308800551322	136.128063158013	597.368082656076	36.5660554006448	46.8147584225823	24.8698227757568	647.860878827158	1625.00794922149	618.177344151724	0.00567392087875592	1.01927198642517	0.0534581361219102	215.50883531617	1.08997361386389	33.5938044512982	5.33530869236804	5.74536745298911	751.978694711191	28.3512461391165	20.5358987206578	4.59945366677652	1.39185670115224	11.1776759493544	6.04196290109555	30.8844538909266	14.7272189431105	19.465011653949	30.9860548814347	1.06751388173777	42.6006217960312	1005.92763791066	14.2480077031625	77.782091993902	621.31358958989	60.2351728683596	324.208050978566	23.5748473671302	62.4094292926466	7005.46714004275	3760.35065765005	136.499520613881
3	CV092	M	39	non-hospitalized	PolyIC	3399.74208667829	234.613824027112	352.079718616326	5.6308800551322	176.417029314292	1115.1707027249	36.5660554006448	1232.24278618933	283.390009531337	535.493411800014	1678.43054520353	784.568459298938	0.00567392087875592	1.6414248316181925	0.649522513669494	1.25027433423852	141.528408702276	112.109855660911	10.4296204463229	40.5886302563807	14404.816372915	38.0211201773812	25.3396726020363	1.19231988990774	1.39185670115224	602.029903219855	6.04196290109555	41.013702570106	796.176728714531	377.567954555708	30.9860548814347	12.5611485629281	1.01287492723829	839.896007931124	34.7480383484289	6821.53319122856	6292.34826321332	252.821845240483	3862.51080677613	36.9193796461749	98.0885031433442	6542.21325274012	2844.14291826727	177.253101726928
3	CV092	M	39	non-hospitalized	R848	7380.51362101506	264.08084390454	539.321146505044	5.6308800551322	634.208627086055	3298.59025831388	176.914625320741	1450.76603278179	5021.61473522414	2612.50110380158	3412.12548086824	2466.22335082932	135.895280231716	46.021128628295116	85.265151905662	267.764148358774	1409.15757933074	1056.67836302763	87.152081354765	7967.57838840721	54150.5419983329	96.6217598653003	65.5786273671866	4.96577809149839	1.39185670115224	52744.9093912133	13.6736584479931	2356.26744151066	2159.54427163751	213.831189930565	85.6143728821335	23.4821506136963	49.1863782461393	915.18320927088	52.5834464460396	6872.69745380349	5721.3801398416	9644.86857548631	13.6192400501325	1919.25479230735	1134.42850134694	11869.9804478182	6433.64037205667	488.304942438809
3	CV093	M	28	non-hospitalized	IFNa	11047.8728210176	143.462697483837	1625.15869299465	5.6308800551322	268.188491480264	1315.39334063912	72.8153244526362	892.650243579696	68.0132540310933	920.05688760531	3250.83919420721	13513.4658235768	3535.91627942014	198877.04662069073	1000	7.23550590516208	1.23859724687797	50.6771695250742	10.4296204463229	10.783330541321	3059.02973959188	82.1934318277805	27.2844094434845	38.5368243762104	1.39185670115224	16.268805788835	5.54266081691591	69.5746005572108	571.176737799814	40.7921105671062	144.228997664509	6.99226290311519	8.6492261376826	1756.62285437563	212.343518403699	4458.27851092983	1226.74047524661	174.237059013509	703.166774190436	28.9463181673453	150.071173892704	8198.32612736982	6505.79208382495	148.054617272783
3	CV093	M	28	non-hospitalized	LPS	8161.51143387532	221.95838374303	1747.92470214169	11.592523781355	878.010125891453	3736.41759886182	1108.64221078572	1165.24769566573	5122.64213162785	3510.20722356797	6852.80430368883	672.387211077744	4.76389946206305	3.6654470298672788	2.91600097097605	9.6148604814057	946.811669487263	1678.97427791917	1497.87660795684	19002.9553353974	26525.6085905478	157.204526488913	59.4199763324791	7.03793577020997	4.40392981638551	63551.7517383291	11.1057955127116	11230.1386073041	833.313619947112	294.87029753912	132.135137775419	28.4871470067929	12.7095133962216	617.874302120673	84.9980558426094	5559.56334835669	6102.30797874041	10130.6558125611	13.6192400501325	4450.06391650049	1741.39804746355	8052.36476778521	7324.64250537049	444.704471032603
3	CV093	M	28	non-hospitalized	Null	2166.22509615383	140.549450164457	1608.34641981134	5.6308800551322	107.48841337228	772.784923531096	43.2091476249041	89.4667510676672	31.4729087962135	747.025935330043	3094.1208097628	504.183623079867	0.00567392087875592	0.3213995411671916	0.910406338642554	1.25027433423852	0.60464757842776	36.4316710183487	7.04228439947618	6.46685991788559	675.180869658266	14.7901927319117	23.4073962360895	6.21984674966116	1.39185670115224	11.1776759493544	4.54953664664149	44.6483241305951	49.3674152982012	23.6705961601474	70.755674617894	1.06751388173777	1.01287492723829	687.750027248625	28.3198434689434	181.865967480989	785.466441034428	60.5884341789444	417.413910692658	17.0463011460186	65.0679461526694	7352.52114197501	6402.58149478057	102.384534094502
3	CV093	M	28	non-hospitalized	PolyIC	2999.17006088384	272.138566414253	1283.61537444035	5.6308800551322	164.149678309791	1108.04397095005	33.5963212353478	1289.8341253916	490.399612016444	1057.14002643528	4025.84471277967	719.771232502029	1.48129308827991	1.6151054138995047	4.17848541476429	1.25027433423852	142.605432500089	128.6728796774	7.89478716771372	27.262018062713	17866.0003615137	5.68343065376962	27.8700555977728	4.74584029887824	1.39185670115224	395.540850088933	4.05619470061397	23.0066866351439	817.850289204489	262.720233670682	65.0095529610584	7.88646011677223	1.01287492723829	1180.67804206638	16.2223405786618	8538.48143568381	7978.27350328508	318.535039386238	2738.53663704857	35.3502319172133	117.995130280221	12822.9757266993	5393.70856456556	142.267192691643
3	CV093	M	28	non-hospitalized	R848	12091.3939702325	164.912003170942	1409.72711088951	64.3899919110021	616.418034029361	4345.15603635987	240.883482861439	1411.44948826297	4024.69938531858	3085.16795987802	4298.80621742307	2594.94491574783	369.435344144244	237.8582287466073	191.789582687734	31.8426348455081	1643.46417343195	1161.89820593777	120.650708579181	8021.8540988144	42177.613232443	273.352332671	65.5786273671866	23.1831673526295	1.39185670115224	65162.5942541218	9.06709580546652	3515.5264278233	1313.54216068219	228.000686134069	188.25401359929	23.0514351957904	59.1456233966767	1438.54574039472	296.578634805745	7008.21908984123	12581.5999055545	12266.7027127235	13.6192400501325	2680.34633680867	1368.82346830304	9227.91222734559	7873.6728528454	432.28693599382
3	CV094	M	49	non-hospitalized	IFNa	8592.69656465497	539.879034840981	1093.09637597363	110.670000292239	285.378170633732	1446.95416782194	64.2367527212138	1078.86273140512	106.925604186381	1148.8218744146	5350.81878666407	25678.5103236983	3535.91627942014	198877.04662069073	1000	1.25027433423852	2.29206907199094	70.6787560359332	16.9289468306644	10.783330541321	10527.8967132537	100.111624271755	7.01412207049201	7.1872115940983	1.39185670115224	42.3236923315181	9.06709580546652	160.071940439451	684.199066920831	40.7921105671062	85.6143728821335	15.8541439872914	156.692445098707	2886.74108337779	268.868426091193	6356.97070479047	1792.98352581492	137.735941314329	1055.79841541915	77.6184480128147	307.781978617847	13768.479767268	7765.35876620485	248.682500293637
3	CV094	M	49	non-hospitalized	LPS	7224.7445487106	312.286444339073	901.878152366009	62.8074544470734	807.938275036467	2740.71185477863	836.533474115243	1053.81263042385	252.407307215433	2481.0084086454	10196.2725565119	819.270333864103	5.82187726414329	3.866715776094078	14.277651347601	1.25027433423852	1720.35174621463	166.375228165768	64.8977428223214	3716.676559322	36612.4313798143	131.950913702688	32.1925578049677	4.67262289047232	1.39185670115224	58706.4119369691	9.82982039867049	13027.8003106818	671.697735532607	102.877189357752	110.752477167536	25.2124154453802	29.5841351448108	1138.19114911179	60.7065241496191	6360.80782167836	10244.2610333922	9715.18537684956	13.6192400501325	4668.57414164822	456.083861069274	8431.29805256641	4874.0033770761	388.975459714494
3	CV094	M	49	non-hospitalized	Null	3476.75482905032	247.122850788258	832.545684167134	64.3899919110021	147.096671542822	740.177564984991	59.8775517030318	245.135239962374	52.2481728203627	557.748478646987	3596.58771455682	1129.54346711961	0.95848551321511	2.7438454502725844	11.7864548561783	1.25027433423852	3.63164633595293	42.1212552008532	5.33530869236804	5.74536745298911	2542.15018850381	84.4893283381033	1.04276305860189	22.2948907068118	1.39185670115224	23.4628580598464	5.04511520374272	145.346006233779	164.039059396049	11.1949150465193	53.2903028942367	6.99226290311519	23.1735237610084	331.52725536983	59.8944901672331	779.107027809047	690.472268336202	77.5319264515963	579.482853508021	45.6298724596585	167.271453963115	8792.25672907796	4700.55140450915	119.327579727126
3	CV094	M	49	non-hospitalized	PolyIC	2474.91298470534	161.736361735542	656.47606040337	27.8756700230176	126.651762820116	974.753633533341	39.2405284661129	781.71413931495	59.3615357654847	622.048614768383	3869.16349764648	622.604482450124	0.575438835785484	5.28704669624229	7.70489145294531	1.25027433423852	19.5886792384251	47.8231896511288	8.7442267157994	5.74536745298911	6414.5212002322	41.2841107384694	12.1934081302538	4.08864713246756	1.39185670115224	70.4133406115763	5.04511520374272	35.2241360618648	510.996272241455	27.9107271142094	42.9989694799731	7.18583196697579	1.01287492723829	1012.11803460672	21.9700774623123	4708.32117809409	1910.82445999915	98.9978954622914	1445.24911803094	35.8604183454991	130.812678615402	8325.92367980602	3524.06485625973	148.054617272783
3	CV094	M	49	non-hospitalized	R848	6874.75066001018	220.865984086355	634.085097697756	68.2936041729542	518.58243755474	2171.2406683789	218.587237892524	1218.27666018434	488.495483020681	1618.7430099255	7224.94500241517	1819.3773096121	125.121362164921	97.79443568861734	105.48471156689	4.39833608280552	822.617205970732	142.094354724284	30.1514182603448	660.216792060926	50116.7701620165	127.187444236065	22.4464143813775	8.68856143429458	1.39185670115224	48442.4104512147	8.05380750049093	4195.34050868436	882.702936358621	80.4124891521638	127.051363405043	18.3658372968585	43.1476481273041	1499.6807992081	93.8608380890277	7654.79956995631	13117.3356663441	9990.77223543708	13.6192400501325	2517.04947932703	356.98553935094	8626.30675184027	5635.47958042584	339.790517635158
3	CV095	F	78	hospitalized	IFNa	5210.38719344713	173.546755404416	1038.80373661845	98.6728564778714	167.226914727351	1259.98623116846	52.2839725111578	887.100117853606	35.1595731749934	655.381302560558	3214.44331385962	16349.1317668982	3535.91627942014	198877.04662069073	1000	1.25027433423852	2.40790480720426	44.9710394001816	12.0927291084541	7.91008645346791	5709.34308696253	196.420757382837	33.1811095690156	18.5342125760436	1.39185670115224	26.5705064218638	8.30671363785839	50.8829374420647	549.052592856217	27.9107271142094	116.37957952176	12.9689526616406	54.7080440625988	952.299089517831	75.3005993873847	4074.81473423613	1193.91693723097	73.8252828982273	521.694498769951	33.7262386665886	134.659489149788	8550.31250576588	7988.88858470448	339.790517635158
3	CV095	F	78	hospitalized	LPS	14534.5084056157	412.835286828803	1244.31559336917	192.600706328428	948.812019515309	5448.60047743041	1651.91444277845	1279.76361092769	195.707978647281	11295.756620702	16989.1169346981	2757.42011596683	3.82471969449424	3.754354740632384	7.37113097002383	1.25027433423852	179.61213629499	164.946455457839	538.799431904719	5040.57267128082	43372.2279279241	308.876908021828	71.7653022723671	24.561790046848	5.31538881760822	73637.9348563201	19.3858929208846	8329.83819953878	786.878875115671	102.877189357752	168.409007841119	51.4090906209963	191.132782816902	1420.67341539111	251.886303135224	6443.97186938508	10797.6096147661	11661.2167068201	13.6192400501325	4588.64336011413	477.117209821153	19006.9632091768	20400.3434382661	927.341804651904
3	CV095	F	78	hospitalized	Null	5751.05032011332	281.89767062772	994.243363475692	99.353014006776	191.59990402116	1044.4015979328	56.7328312653494	281.610740349739	41.8226588604767	817.436773724956	2893.13772883027	1493.88724021367	4.23518865845239	2.4779112053372963	6.65568834161286	1.25027433423852	3.32320585337655	50.6771695250742	8.7442267157994	13.6278084444479	3367.22523393668	90.828178741918	23.4073962360895	15.3804217068038	1.39185670115224	51.9395097116747	8.55990244826094	248.098034596783	153.789086251585	23.6705961601474	104.898381770121	8.55328346013942	37.1496744890147	1367.17692850336	91.4463255170414	616.321847415552	1070.09452586402	97.7570163249715	509.550780139361	53.4776708700877	152.216049949332	8219.75046024876	9031.97602358374	364.338336668547
3	CV095	F	78	hospitalized	PolyIC	13306.6512545758	175.878286449846	790.030836777612	105.400268599393	275.370504345391	1223.37896772247	60.5033348962343	225.450226446346	52.9954979669044	485.333501287452	3127.72139900321	2588.86962692386	1.9952251689905	12.608838959633239	6.29573616396177	1.25027433423852	0.771678691372009	30.7623003309229	7.04228439947618	5.74536745298911	3114.44098780223	118.889209160022	21.4891651987841	104.114889100067	1.39185670115224	19.3422047513961	7.54887908991273	30.0779634805725	126.282577527553	19.465011653949	98.7856238924615	7.18583196697579	1.01287492723829	2955.94683367129	505.924181765191	558.856202755512	1013.20336355037	153.128938480662	357.239648186442	29.824778564284	241.551457850144	10072.7385654878	8653.67471940652	303.153288255784
3	CV095	F	78	hospitalized	R848	5944.3987305097	280.506629526383	748.105988947223	77.3809646106355	418.047803317015	1921.23584865686	151.723820160958	1293.75113217287	116.214272359393	1471.13415062553	4431.00063229491	2108.46408345926	247.893017492588	208.3217628351947	353.718099920593	1.25027433423852	313.684891118912	86.3987883678746	30.1514182603448	288.055325083419	48522.4103298952	162.059579899698	33.1811095690156	9.52068207021874	1.39185670115224	39233.40320866	8.05380750049093	3371.68181199728	808.565230586754	49.4863158950939	104.898381770121	18.5766265786176	23.7046700615768	571.683214928599	63.9536293824497	8620.09163915035	12549.4792069914	14125.9625623941	13.6192400501325	1329.78493133089	224.123035024724	11285.6619880687	14121.1571262465	438.49341467018
3	CV096	M	86	hospitalized	IFNa	4632.03484842789	154.110435149553	1089.12128733749	95.2460493453584	265.307613122508	1759.25228219855	57.3639180723845	1051.03005122822	35.1595731749934	564.508910751085	2018.55729797297	17111.2002089004	3535.91627942014	198877.04662069073	1000	27.770638447164	2.15897519061424	96.3995069892082	13.7308526494225	16.4401374484274	18203.2788743478	128.37685606517	15.8400953305485	4.74584029887824	1.39185670115224	53.0151686629308	6.54285373437924	682.209280086573	615.272684807019	49.4863158950939	53.2903028942367	11.5468242588296	95.2017771047388	691.907736581613	107.505549507695	5897.3417622161	2079.1475234944	225.049862971326	1468.93937819088	58.8049830378825	125.899038741926	7569.04509452346	7960.12701678437	218.725679546896
3	CV096	M	86	hospitalized	LPS	9893.94969492393	190.058670306921	1244.31559336917	181.367032627201	909.804597277659	4713.07908261426	2204.60855571522	690.260324882029	119.710942941249	20101.1941970305	12509.5547688087	2374.85385040929	0.00567392087875592	0.029626931892526	0.190734213282953	171.963428013238	103.019232638784	204.990436050305	103.011825191144	12137.7102694383	41393.8614623373	656.787615181107	47.20302727724	21.3293095602578	4.40392981638551	54669.5874161438	11.1057955127116	12926.4180582434	294.600069885359	134.750120393191	132.135137775419	32.2434844271359	420.544649211786	1529.28560682419	443.400252788421	1236.66772543289	7508.32955541505	10832.9044893172	13.6192400501325	3755.29463274467	270.142894638466	7712.43445656431	8252.30574285632	513.311532872769
3	CV096	M	86	hospitalized	Null	2845.03729603865	210.236869882869	1131.11079424971	44.1224737856179	225.932062680852	967.851386079725	53.9429067880071	156.549864930609	22.6803417120806	617.677962199178	2250.5276247203	727.343049167083	0.00567392087875592	0.029626931892526	0.129881102033003	1.25027433423852	0.511874153266995	42.9759042424542	8.7442267157994	23.8822998832903	3654.0103604435	27.0770109911233	7.5104211666343	6.81432530634586	1.39185670115224	98.5969117861473	4.05619470061397	1225.45469323912	84.5312225257411	8.36577007107564	46.2332655359134	5.76526524345081	10.6665369252774	1228.4376761492	20.8711243671763	411.001676877046	1080.58363354344	226.342817435049	1121.55767807106	109.584303766528	130.385344966649	10761.5159129511	11439.7535830927	248.682500293637
3	CV096	M	86	hospitalized	PolyIC	4015.78800262097	128.671484799353	750.82158858774	23.9416880860743	182.509889051972	1223.37896772247	44.5209900988235	214.186375261849	21.9520701362904	272.008864588488	2092.96095213117	645.559526606964	0.00567392087875592	0.6110266372102009	0.161549939379319	1.25027433423852	3.00988699017711	50.6771695250742	5.33530869236804	13.6278084444479	5986.05647151671	14.7901927319117	9.54907518432237	6.145726284627	1.39185670115224	28.6503904620073	5.54266081691591	217.988319344497	146.936444307704	19.465011653949	30.9860548814347	5.65136366281314	4.729775614092	1157.87129449529	70.4415146352162	643.895619489447	1149.64436341321	172.73788214587	1555.98869081115	50.6831826227191	118.849725980303	9203.26786001245	5434.54478407364	218.725679546896
3	CV096	M	86	hospitalized	R848	8907.06387911975	253.152740571355	1067.92850516474	75.8921463312089	870.658963632927	3911.05597304202	1498.68994656256	1332.94306502295	536.617268326877	19810.9623179941	11091.3483281522	1211.80143761317	73.3014438378696	41.919549608865665	25.1217109472219	4.39833608280552	323.059375219019	479.911245733629	59.4622555862434	15664.7335649426	100157.014194705	123.625090358384	43.1667897452	8.76402646996026	4.40392981638551	55722.2225128883	10.0845527147174	15139.4154111426	974.965378978061	139.339475991915	121.805449849355	29.5871450196594	33.3565250142254	1049.27599026508	101.092469514819	9132.83303089411	9214.99964853308	14355.0488283076	13.6192400501325	6681.81432204635	268.310528009146	11777.9129764122	13762.8708769911	576.099684144085
3	CV097	F	48	non-hospitalized	IFNa	4231.42517106701	316.061448507545	723.589314256293	38.763898941549	170.297169082139	1108.04397095005	46.8689571958355	947.064306068935	27.0655533979097	879.239236633166	1447.43003236038	21822.3844061796	3535.91627942014	198877.04662069073	1000	25.0332706680563	7.75159143523582	45.8264624365416	7.04228439947618	10.6402915659356	4669.35899397232	92.9105289366069	16.3965174349145	31.9723904969289	1.39185670115224	15.553753380714	4.54953664664149	30.4271576928196	602.693659247798	12.4200364602354	87.6826749854281	13.29601968078	82.1389028056375	768.617425883103	83.868201104055	5154.78982746749	649.855131341207	97.4844938152112	610.012849422475	34.4971193985695	187.197414475955	10770.573519878	9540.0817888436	142.267192691643
3	CV097	F	48	non-hospitalized	LPS	9261.54256508514	337.270270143674	857.491809486326	57.9827070730221	917.128490971924	3686.96695682839	758.49206088559	1187.5676415181	844.677020378294	3408.86475702206	4624.63203921161	700.149107070936	6.4136864927342	62.31440183415826	9.12663073133981	24.1165404943845	2284.11933307948	476.945210216176	53.8427221040537	20932.6394796125	52867.0102379428	200.139815700594	48.2152137570225	18.8520177901962	5.31538881760822	71792.7502730217	9.5753296734358	14834.7703980949	931.961268470104	139.339475991915	116.37957952176	31.7991938106738	82.1389028056375	857.435615597111	109.10661804821	7458.22620165651	5961.6533756909	13756.4551503379	13.6192400501325	7073.81185272776	800.840583654802	12887.4835329127	12953.7577289824	413.69558958483
3	CV097	F	48	non-hospitalized	Null	2898.98887930016	217.946577486943	768.88600668802	32.6601177078673	161.065381100004	974.753633533341	42.5511936101034	185.974567301682	23.0447815608069	1087.03524443771	1614.49776666334	480.685339723322	0.592657909965464	151.6474643034682	4.37889596443975	122.587533515153	8.79971008103824	50.6771695250742	10.4296204463229	8.99034691132173	2862.63730067613	364.720337154222	10.4200975850059	8.23655176907902	1.39185670115224	14.2278333872927	5.29365637456986	118.469310726217	105.480519719527	11.1949150465193	70.755674617894	6.6065677399585	334.981898928396	711.639119715088	60.7065241496191	475.820096951589	777.694008118254	143.131477610267	622.749863156893	47.0535660289703	188.721152035533	9555.10772214195	8715.33829912919	102.384534094502
3	CV097	F	48	non-hospitalized	PolyIC	4940.38953958766	331.123270067569	714.928047767166	17.8601127213646	273.936382504659	1640.28921842999	37.9062419467486	498.956844324045	39.9685444573501	772.729113329577	2093.31230719259	883.202689164127	0.871402667959266	90.66658923878855	6.02897070524865	1.25027433423852	15.6559325035287	54.9606443818903	8.7442267157994	13.6278084444479	9071.81883763222	71.3577421532593	5.40758888864512	4.52633298437098	1.39185670115224	75.9200214206588	7.04519656195399	85.9328503016652	291.305343612791	7.1689466792237	37.2618869748699	10.1400385976598	1.01287492723829	1021.40489912013	175.628749084539	2058.75772152044	3359.64883885907	222.866168520149	1871.92020526216	53.4776708700877	277.035692081568	13360.2170685378	5736.65976510699	153.86071064534
3	CV097	F	48	non-hospitalized	R848	8341.67766516316	369.966232448025	697.545305323025	58.4705858218081	719.790217070119	3194.06795321319	306.743073238548	1449.64210449742	1501.5772886709	2329.1154710714	3052.0720950999	5032.15221169575	619.998382720717	592.1053455194782	377.670739525215	18.1023948867067	2362.96956676766	587.035938076165	43.1612929995089	7385.7990928193	76868.4122674032	143.685672369447	41.7591794634577	8.99064239696173	5.76587808057474	73381.6164775209	8.55990244826094	7831.54382967996	2709.36531150002	108.761295467236	123.397248952207	27.3038029302668	39.3257243828439	619.967477217229	72.5479029356756	8141.92568838527	9297.94447435158	13909.0813997787	13.6192400501325	4921.0310088146	558.211958021005	14719.9802960555	13528.5835277604	395.147928520364
3	CV098	M	41	hospitalized	IFNa	9222.11255870057	1150.05072223565	961.137280003922	51.3541089716808	717.290813938722	2407.616158933	74.026667193127	1310.5427843697	71.7887563548387	1076.49743754377	11118.2477882233	72071.2477643389	3535.91627942014	198877.04662069073	1000	1.25027433423852	7.42719453928813	132.099546205803	25.9348397417791	93.8794652064337	44948.5934217706	69.6578115470586	45.1823251472759	5.70190962264163	4.86130570756142	422.048787740382	25.1712878962094	8657.73609109788	839.49493730966	69.2895028433066	92.374545082024	25.2124154453802	1.01287492723829	441.653964824811	70.4415146352162	7010.5272348579	3449.95354019445	1479.01002304888	7963.06542115881	188.118578490885	262.59964943712	23436.0152655281	13745.2165207289	760.14296749302
3	CV098	M	41	hospitalized	LPS	9656.45612062292	617.380986921984	838.789323124543	79.5961217447845	953.679072075671	3686.96695682839	1581.60974599995	543.353405392421	179.503256951523	11013.1888898989	24876.5383854223	824.692901344656	0.00567392087875592	0.20317125665321806	0.125773761394021	1.25027433423852	220.599853523229	207.854483612758	424.227871441117	12057.2633592877	44067.8361150168	197.65966302875	58.3965050053369	6.81432530634586	1.39185670115224	44464.6871812554	18.3414973920487	11876.5723733739	453.571912916338	125.597491043116	92.374545082024	28.2676407625914	17.8990245564668	754.130763822397	100.28983986907	1020.82442509917	4322.53369242547	8894.01405892988	13.6192400501325	4545.06829485069	327.242816356459	12930.091887111	14555.8398451491	588.701603424271
3	CV098	M	41	hospitalized	Null	6254.07511124358	492.080550878991	893.458008912997	46.2193124500718	618.963507002208	1759.25228219855	70.9918882944875	117.937949738095	44.0507303960501	1123.81636841936	6093.06753263219	294.804497365837	0.00567392087875592	0.029626931892526	0.019976215411046	1.25027433423852	0.751536757204582	104.969470339917	16.9289468306644	173.737946462502	37869.0721769626	68.5262494383999	49.228574323538	4.96577809149839	4.40392981638551	191.997293958491	17.2995739831388	10189.1548067348	84.5312225257411	58.2500130993606	70.755674617894	12.7649059967679	3.78721743045377	429.736228582605	37.9795313920756	121.023626985715	1836.45481432265	1524.93006980935	6210.53194575604	1221.38361545041	135.942143061633	16230.3832253171	14544.2916310682	413.69558958483
3	CV098	M	41	hospitalized	PolyIC	5210.38719344713	634.876902889502	556.409600880041	31.7147022748852	431.464952699142	1259.98623116846	57.9939227818263	1126.21502861517	60.4874959848045	485.333501287452	5138.7099182328	423.012052815302	0.00567392087875592	0.029626931892526	0.57972870457611	1.25027433423852	28.9716525839008	76.3955800258032	16.9289468306644	75.8534133794125	34160.5505133539	38.0211201773812	29.2402790723099	1.19231988990774	1.39185670115224	282.120308984131	16.2602076406155	2028.55469854485	715.397182712952	111.936574450122	53.2903028942367	14.1991094164985	1.01287492723829	796.529854940573	29.1200214474402	6522.35367094579	5018.92201496797	885.45272923651	5250.24349685427	131.105244019639	110.513912960264	16956.3862149098	10161.5650643304	345.918706615719
3	CV098	M	41	hospitalized	R848	10489.5322255267	1022.44868243325	809.308415868793	67.5187345007935	968.269193353057	4164.71076538124	331.908063756798	1360.9620199367	355.878730699195	5672.12450304426	16472.587204399	1590.24890596873	74.2382208333748	61.89618832733738	58.4617147510596	6.28538420960486	304.863036599141	378.357396896332	89.0685769717933	9451.37161104974	61468.7134760496	134.338417719385	61.4695369788438	5.70190962264163	5.31538881760822	40660.5294079042	27.8225419309206	10998.9999099553	1020.95030056543	171.693831460788	110.752477167536	35.3704651206739	11.6851905967115	937.864805953501	84.9980558426094	6837.34688732477	5989.84515248939	9255.26044703539	13.6192400501325	5035.94033347244	536.414322403626	22784.5853496274	14631.1437567524	772.93409989315
3	CV100	F	53	non-hospitalized	IFNa	3322.72418945741	272.138566414253	1422.44031763693	5.6308800551322	154.875307168272	906.250530986307	49.7161860054523	620.982015971513	44.0507303960501	957.771759505625	1803.89506589184	27503.8436015866	3535.91627942014	198877.04662069073	1000	1.25027433423852	1.67106547352674	52.1047054524814	8.7442267157994	10.0674114068997	2986.71915690467	16.3231301856547	14.0020634276905	4.74584029887824	1.39185670115224	7.12853626939711	1.21320977243773	26.6105504970356	395.677176454632	23.6705961601474	42.9989694799731	1.06751388173777	7.65255660840215	991.485770364286	25.1320054966724	2222.38068787202	951.983536115903	79.4614221743898	306.759431889712	46.2409049766742	101.306800394963	11973.0042489858	13027.8420619382	91.2424288720535
3	CV100	F	53	non-hospitalized	LPS	8278.98750786759	370.646476560174	1491.82130790882	26.9012118291042	833.817958783899	3156.30685599838	425.50627581595	1173.61633278105	700.051839903076	9878.58083350294	2780.54725834977	502.040673645413	0.00567392087875592	2.884037584830314	1.17130100648326	1.25027433423852	384.098717357143	362.308038487671	403.809335110936	9202.35426837868	25055.2683443115	86.2144829976421	45.1823251472759	5.62809349368447	1.39185670115224	58619.755920664	6.54285373437924	13695.6572788083	1800.53716710947	127.882334187196	98.7856238924615	18.7876351969065	14.2553934046216	1143.36871027597	75.3005993873847	4853.89751967146	10986.2578999834	10156.921541781	13.6192400501325	6747.28038586295	1514.6344797629	13438.1828950892	15656.1513646028	303.153288255784
3	CV100	F	53	non-hospitalized	Null	3322.72418945741	332.148291876436	1460.70388814827	11.592523781355	164.149678309791	940.357402718899	45.8275047928944	66.6815459676797	40.3391732678461	747.890747474665	1568.02098885591	121.557648188442	0.423262440751478	2.8050256199557637	0.367530734825919	1.25027433423852	2.40729030221056	39.2745150599743	1.39699572368218	9.34976465420867	729.692468391168	12.7630670178622	14.0020634276905	3.94315651281289	1.39185670115224	5.10813984083661	1.21320977243773	150.225989719845	42.330793420809	15.3020261587932	42.9989694799731	1.06751388173777	4.729775614092	523.049404023926	46.0856280240623	125.167964995924	880.529958281674	40.3755638382414	324.208050978566	49.6792750491668	99.3763185665826	9870.70304273957	11366.283405894	85.7249055380474
3	CV100	F	53	non-hospitalized	PolyIC	3130.15034367697	382.889319266395	1382.09891425797	5.6308800551322	200.632651002616	1504.29695842694	37.2368932784325	134.990725337557	48.5167528970716	816.613244353531	2259.17731286195	406.32870781221	0.00567392087875592	0.8120817907941481	5.13934292007934	1.25027433423852	7.29757392147397	33.5938044512982	1.39699572368218	7.18867765232938	1083.73991773833	4.92766800870035	17.702907409451	1.19231988990774	1.39185670115224	26.5705064218638	5.04511520374272	24.49963676888	77.5178913990157	19.465011653949	42.9989694799731	1.06751388173777	1.01287492723829	1386.03786756279	11.2775817886527	395.354854416382	1417.87448624226	46.7039195825936	306.759431889712	61.7332113331153	141.717264237253	12030.6663056061	8928.94697980155	148.054617272783
3	CV100	F	53	non-hospitalized	R848	6564.17969222314	362.14184317995	996.890878259147	20.9275746977515	646.877734908527	2171.2406683789	154.911298694629	1237.83057055381	1835.76604751621	3284.03399786441	1856.59528490332	4033.92609644	549.983998127823	558.6785362063521	261.74623848013	1.25027433423852	1607.97708697342	712.696458965147	51.5368202931148	3490.26094943662	40723.0610361135	52.2840161109975	33.1811095690156	6.51675220373892	1.39185670115224	59353.6567554118	6.04196290109555	6554.96178701317	1824.67963451688	139.339475991915	92.374545082024	14.6113250525338	14.2553934046216	952.299089517831	50.958595482783	6252.81185004059	10070.8848169508	10301.4611193523	13.6192400501325	2000.24751590028	1144.85407975346	11981.0444885295	15946.9098643468	242.671826332398
3	CV102	M	72	hospitalized	IFNa	6254.07511124358	81.0578523749826	1932.00639243073	108.047040556189	147.096671542822	1315.39334063912	64.8555347197569	831.619683158656	30.0016300463598	1313.43073067177	5213.48722698111	9818.16592929528	3535.91627942014	198877.04662069073	1000	5.33868659616056	1.01837892025911	70.6787560359332	7.04228439947618	7.91008645346791	5088.25322712228	48.9652706084835	21.4891651987841	29.3992408677441	1.39185670115224	49.7924775998665	3.81046864046103	69.8728296142688	472.761897229944	40.7921105671062	30.9860548814347	10.1400385976598	1.01287492723829	1089.56801655778	72.8718573926473	4347.95178449583	1682.54160673629	70.6994442806322	332.686034286895	53.2788372665409	253.735995705306	4477.64744330367	5316.05100922359	248.682500293637
3	CV102	M	72	hospitalized	LPS	6215.3430028568	114.582026921934	2026.33014275677	90.3721839312769	644.346403265841	2429.43967561776	459.914557069579	826.073509932518	49.2623387511905	5569.15834393716	11492.6321520095	976.761563674162	0.00567392087875592	1.621161555033111	1.36865022153886	6.28538420960486	44.3705942148272	120.677234937318	18.4892514589147	1577.27579176663	20250.8391964186	75.3360992508047	44.173889822545	56.9706975176233	5.31538881760822	40479.9990054663	7.04519656195399	13226.8186233734	482.338211331692	78.1816548094552	70.755674617894	16.2704069530229	5.69054372419978	1275.26422831098	65.5764646234756	4225.54511035572	6929.13940279568	12601.7347706758	1204817.64990598	4484.56194424118	349.182054935781	6111.74728899007	5919.67323473085	395.147928520364
3	CV102	M	72	hospitalized	Null	7536.42133050107	93.5563859815622	2053.43408829256	192.071468839914	228.881373216109	1259.98623116846	71.6005670563027	659.779381687037	53.7431648112344	2909.02707997427	4766.2208200121	478.557263104683	0.00567392087875592	3.1227410706222836	1.4308207191477	6.28538420960486	0.286626088711507	79.2538482605686	5.33530869236804	10.783330541321	2666.70797079618	124.811556043226	31.2061639516185	NA	1.39185670115224	137.290344678553	4.05619470061397	96.0171483329998	340.488522776423	40.7921105671062	42.9989694799731	9.74114510425682	1.01287492723829	NA	197.537176190746	2372.84730554417	1422.65238383604	116.7696194447	395.643051096934	57.4311228903315	284.889134168203	1800.23373436843	4177.23178947918	272.81259752909
3	CV102	M	72	hospitalized	PolyIC	2150.7847511039	150.454010410457	996.890878259147	50.169166901556	58.458996810206	1954.08690361521	26.7328801943427	500.622394941124	20.4981287834159	1678.455997577	5723.03947659295	665.663225089154	0.00567392087875592	0.2484006896505089	1.38620350043352	4.86747824804719	0.142104828652656	62.9613020278859	1.39699572368218	1.13800609843122	3057.68381515269	3.81250983766682	18.2660229243591	22.6175537364125	1.39185670115224	41.5808082271987	1.21320977243773	21.7049077144188	281.406651962436	4.42884704276897	20.9274185209667	5.38641003777049	1.01287492723829	1244.03440369027	24.8145174873371	1835.81904717134	1510.01110018752	43.3111057741216	329.313565650349	45.3442643200255	192.862966340589	7374.43962332755	2992.05548922519	272.81259752909
3	CV102	M	72	hospitalized	R848	10052.5107607655	119.051226384509	1750.7868404463	259.926435986108	393.730261463668	2107.96121940381	133.422093828734	1360.9620199367	68.3904266059701	2125.49919943412	6615.26868877202	3632.3805946181	76.1672262461472	46.34645331131818	47.8700930743506	25.9478359437992	98.851768886473	130.671767050335	16.9289468306644	293.781437881795	25375.7581744627	146.332250530907	38.1530417915017	83.3207001328417	1.39185670115224	17535.7282744474	7.80119279103903	2019.70907916893	758.950692181595	116.480866399301	53.2903028942367	20.0581962257904	22.1130988007335	1987.03982102084	169.347811740643	6407.42662457399	10794.1696673737	9867.97322765767	61356.6783993122	813.391788718955	310.848264271063	5751.61411878096	5212.96331211401	352.052820657062
3	CV103	F	57	non-hospitalized	IFNa	4747.64435591488	286.758716981253	687.442307883811	5.6308800551322	253.736549046524	1679.70008372169	57.3639180723845	903.751689991066	23.4094174614749	434.626143745849	4084.75754102145	14587.4329351613	3535.91627942014	198877.04662069073	123.039891312001	1.25027433423852	2.35433111255101	62.1039022811611	18.4892514589147	12.9196771818975	9549.03889315816	15.8110290790468	41.1567808462072	1.19231988990774	1.39185670115224	31.7822681325639	10.0845527147174	78.903191509499	627.836602473348	45.1298600311867	85.6143728821335	11.5468242588296	9.65425662641161	763.444776270773	70.4415146352162	4641.10509782347	936.817705292708	58.4378209420603	989.461334727433	73.6429695970656	101.092373692814	11098.2827670361	14044.5324934976	206.815631050503
3	CV103	F	57	non-hospitalized	LPS	7069.11036305324	349.204441119576	770.238174953967	32.6601177078673	838.738646932599	3062.48436445475	1071.48184831021	745.682703367905	184.348298058349	9291.3524632633	13441.260566028	302.813851176027	0.00567392087875592	85.33324224670234	0.234515559500061	1.25027433423852	277.733376906325	124.960651188475	496.088846243963	8601.53501170309	26621.0124125442	90.2504230476898	47.20302727724	1.19231988990774	1.39185670115224	49845.7127619351	14.189551814729	11966.8580699223	827.130021691756	107.401931067792	127.051363405043	25.6467903176518	9.65425662641161	380.521830422071	59.8944901672331	2085.81579913557	7482.0528943185	5034.92285794641	13.6192400501325	3929.19411734534	369.767219957864	12438.2532814283	16905.0429659811	352.052820657062
3	CV103	F	57	non-hospitalized	Null	6525.39184302037	340.000034133111	669.91786872388	16.8264672632607	283.951800541264	3085.86201919916	58.6228573015247	89.4667510676672	47.3990360824012	440.903207827307	3643.4614494069	590.258257908714	0.00567392087875592	89.33691757538216	0.120792399955197	1.25027433423852	7.52224148171239	199.264072908455	10.4296204463229	13.2739957098003	2904.62449782004	24.1194704843777	97.7924148366759	1.19231988990774	1.39185670115224	13.2096548657335	8.05380750049093	182.895893511594	42.330793420809	27.9107271142094	70.755674617894	5.84131354582001	12.7095133962216	589.563524389652	125.069839228598	80.5977551767102	477.871160836137	87.6639971180108	1119.47598465243	81.5697257777711	113.72110001871	10123.4483688298	12892.7865061651	532.108165214375
3	CV103	F	57	non-hospitalized	PolyIC	5635.10961056255	233.894837142671	557.866593942659	10.5380976727027	292.493915279229	2256.40894696634	33.8675303668263	1064.94445259322	107.31159734772	283.161243576858	3918.12621313355	383.537273626777	0.0143409930859719	85.79497189861519	0.816793101962181	1.25027433423852	102.689596563644	210.719135022278	10.4296204463229	10.783330541321	11248.5597432044	12.7630670178622	103.039671781048	1.19231988990774	1.39185670115224	267.529499063218	9.5753296734358	111.701422895329	677.950028931026	148.543428090225	62.4375272144357	10.3400088325908	1.01287492723829	687.750027248625	93.8608380890277	5240.68209514713	4553.09437134285	238.3712487146	1939.28495672511	70.9777180628658	89.4824384139982	7735.82230957845	3619.35962728939	576.099684144085
3	CV103	F	57	non-hospitalized	R848	7653.44548106971	456.925984471486	651.826414308632	28.8441827060222	654.464421952895	3062.48436445475	158.08708838739	1316.14164672868	548.327804063839	1166.22026390279	5515.95205128765	3062.13569600187	436.572485402818	1579.84806968509	273.187316579635	1.25027433423852	1605.15049532665	327.414526921219	67.5542236710344	5361.31522588859	40044.4074200918	70.2241106513852	62.4955899576803	1.19231988990774	1.39185670115224	40231.3798735182	13.4159894196995	6284.71639834826	1860.88901717223	143.937296116993	132.135137775419	24.778756704978	9.15077208307664	339.389922817642	76.1098088044658	7190.61459853931	8022.26852907792	5299.59893906014	2406577.96589066	833.328855199021	303.078307391925	14725.7367974522	23504.9975223808	450.920047576763
3	CV104	F	21	non-hospitalized	IFNa	3592.26653174182	287.798890540647	420.508621901831	57.1668067749969	159.520561000289	1839.76817028365	42.5511936101034	887.100117853606	53.7431648112344	635.518355986993	2625.44361822488	15440.6147230272	3535.91627942014	198877.04662069073	1000	48.2235493117437	2.50517384387476	104.969470339917	7.04228439947618	8.99034691132173	3437.87461402046	33.7001084575784	53.293089524423	5.48059455647496	1.39185670115224	11.1776759493544	5.04511520374272	38.106000585787	536.385836375915	23.6705961601474	70.755674617894	7.37986679117257	71.4340489747057	669.022783563045	74.4912013169908	4311.72543776801	563.896353470007	112.186761343695	417.413910692658	38.6031225352105	138.935944317136	5656.82407019577	4128.40647818848	438.49341467018
3	CV104	F	21	non-hospitalized	LPS	9696.00966165505	389.351029530011	478.75066798203	86.8328143204298	953.679072075671	5199.67619334102	1126.58450423304	1498.5661045793	3413.48518308572	3532.10077530338	8709.34989834615	733.410423479524	0.914792261085389	0.8188967879924178	3.51319728880594	8.18715889199049	1723.03018721911	897.335879313866	737.198210482795	18804.1266659633	47336.6821027437	127.782029888723	92.5581973551584	9.06625409541595	1.39185670115224	45739.3235436514	10.8501473666592	13135.0565181304	1164.51950830296	176.346976853735	121.805449849355	31.3555231347085	25.8351323144144	994.580207371891	169.347811740643	7325.07555995754	9019.75795441813	3948.08842893707	13.6192400501325	8189.16367960026	1522.76738571892	9299.49534059367	7856.03075801867	626.591749027279
3	CV104	F	21	non-hospitalized	Null	4015.78800262097	432.961112710506	753.535589493974	54.6978445684326	256.636558404488	3298.59025831388	45.8275047928944	180.322829664555	91.176050209237	863.297297467011	5903.23656569667	483.524900264707	0.0572997455790768	0.23358363607793578	2.66524134579052	1.25027433423852	5.87406998916925	136.382934055857	10.4296204463229	10.783330541321	1320.41193142237	9.76477241834327	61.4695369788438	1.19231988990774	1.39185670115224	1.08754290912751	6.54285373437924	74.3679911353747	98.5133690095624	23.6705961601474	62.4375272144357	4.71068577909432	14.7729586054869	753.095600011236	95.4694153358566	403.628870317829	694.755184343307	67.1187967456342	458.603481357415	57.6276869200163	292.321887324237	12306.8410672219	6908.32537733484	690.011714215223
3	CV104	F	21	non-hospitalized	PolyIC	3553.76346669676	326.678921174834	313.450459824109	40.0297207521383	185.54638720906	1315.39334063912	29.0846698864511	1377.78349060895	198.152180942734	375.775640082303	3315.27355951798	909.972961650075	0.39562931650733	0.2635769494056949	3.71296434709701	1.25027433423852	132.2324003696	92.1138164359904	4.48645951666097	36.0225543604985	12965.8508172225	4.92766800870035	31.2061639516185	4.89241826609758	1.39185670115224	91.5058415322223	4.05619470061397	21.4973159392608	858.025539408888	169.370074017404	53.2903028942367	8.94771480029668	1.01287492723829	1273.18067362297	59.8944901672331	7441.71509212011	5415.0065248995	149.21591821578	2320.87996428195	46.6475244737074	148.999207636719	7505.17672451925	3223.95753837308	183.139177424818
3	CV104	F	21	non-hospitalized	R848	5774.24449331417	397.855512383891	307.816842761988	69.5274941172461	498.982454337125	2664.14007189952	176.189267098523	1365.44701630841	3340.35384410876	1331.56324862079	4437.65502777632	5607.48105504084	504.952003227217	711.0088643892657	481.200586018999	4.39833608280552	2847.9358328511	565.942711517414	30.1514182603448	2446.85826383772	70152.3917287326	36.7211494688666	45.7880095243525	4.59945366677652	1.39185670115224	32364.8536993878	8.05380750049093	3034.1337252974	2017.76046008819	122.402496864707	100.648787790778	17.8608477436037	8.6492261376826	745.847914213058	64.440534450337	7429.10947223423	12541.2064314663	3818.0081086691	13.6192400501325	2887.20952044079	1477.4316235477	8460.10449556321	6261.71321241238	407.508080661368
3	CV105	F	73	hospitalized	IFNa	4747.64435591488	250.673222572654	1847.96053010862	97.3073934363508	154.875307168272	1601.12406501054	60.5033348962343	820.527643413169	39.5980126883607	785.402780764488	2842.52966917194	18154.695251337	3535.91627942014	198877.04662069073	1000	46.4767272417609	3.01388749275706	66.3911480810822	12.0927291084541	11.4973979591442	12872.2838423064	532.176617834234	33.1811095690156	6.07164851602951	1.39185670115224	34.9284241460482	8.05380750049093	40.7356887471328	463.173245337661	36.474786385457	53.2903028942367	10.1400385976598	338.765772885718	929.616920807159	74.4912013169908	3728.74434682773	949.242800107427	151.180643647133	497.184562161133	40.8982726205116	74.7331068990564	9876.99697245624	12000.978012105	290.994811080156
3	CV105	F	73	hospitalized	LPS	8122.37232205602	358.398380410577	2238.71200957468	113.270028193881	702.273371507565	3637.71542628321	171.201085960056	853.80759240923	54.8653091405038	4472.91364535059	9318.0019432063	4264.60653949774	0.00567392087875592	0.029626931892526	1.17718753445245	22.276423251832	2.60706275161722	147.806224638672	21.5358700935296	194.237561241566	41563.3656201016	244.664661171074	55.3315764400912	4.96577809149839	4.40392981638551	12418.4393341811	12.6441241213435	4808.00369328333	456.773787142403	146.239333247392	78.4383422236158	20.4833966261036	70.87292139897	1069.93304394669	113.90458701882	1931.48919211013	4119.648765033	8674.20918646218	13.6192400501325	2125.28289197459	129.958025466179	10112.031667224	11348.5463116367	576.099684144085
3	CV105	F	73	hospitalized	Null	3284.21301456458	304.378541077624	1826.65654185327	65.1766532707696	113.90753275807	1409.04343303071	59.2507294044426	504.508452922109	26.3330002505678	648.803987230999	2976.95000569174	470.765961394085	0.00567392087875592	0.7503547288095875	1.27982012951393	16.7003610040437	1.76915857182936	54.9606443818903	12.0927291084541	12.9196771818975	3426.52438347799	242.764695297452	25.3396726020363	4.59945366677652	1.39185670115224	32.3056417970528	7.04519656195399	129.565619680876	288.008218232955	53.8600839997709	53.2903028942367	8.16045338654348	94.6315605861283	627.289646673133	34.7480383484289	1730.49532618453	890.572950783444	96.9603341750301	490.91370026339	35.4353498235106	72.7655127146967	10490.9327477656	14753.6888471196	242.671826332398
3	CV105	F	73	hospitalized	PolyIC	8396.55266089054	263.026827495816	1155.4576578446	76.6377803451682	170.297169082139	1485.11945381326	45.1749057788785	393.317984507176	56.7372528504045	399.363856485508	2238.65380054866	2032.31600660096	0.00567392087875592	0.05923080916059756	1.19052873690665	1.25027433423852	0.710738818910429	49.2499798811018	1.39699572368218	5.74536745298911	2538.41262532361	202.623078269968	22.4464143813775	11.0445557647663	1.39185670115224	31.7822681325639	6.54285373437924	38.7959986108362	208.079204793541	11.1949150465193	15.9696552628412	5.84131354582001	1.01287492723829	2971.51836750036	336.468003961906	1150.47950731337	767.123714344536	115.191881315247	306.759431889712	35.4353498235106	152.216049949332	8740.06808429751	5119.8999408051	290.994811080156
3	CV105	F	73	hospitalized	R848	4786.1868034809	151.269129759626	1803.50428623115	119.04046802593	431.464952699142	2473.2523156616	107.331698147784	662.55043506106	52.2481728203627	1488.52852420323	4557.54822020141	431.387419956328	4.06202329508246	2.453237878605152	2.50992121766161	11.5150399603296	23.4174921447965	107.825743783083	16.1391987556306	96.6086690951493	37490.1682497452	329.114224642485	53.293089524423	5.11263839892271	1.39185670115224	6197.0149719577	10.0845527147174	3089.93022135298	913.503855659597	100.6186164626	78.4383422236158	13.1732847326996	175.629192369678	616.82751811876	70.4415146352162	2137.47682785638	5136.84057117191	5646.15269460119	87214.6941336363	2021.40703990216	81.4799991347799	8486.53595739734	10484.0031027046	376.646150171621
3	CV106	F	74	non-hospitalized	IFNa	6060.47969115911	151.676128956886	1071.01839481652	5.6308800551322	206.623673909094	1223.37896772247	49.0712100513833	1120.64167977424	47.7715200193466	571.212596594338	2728.53268791732	17498.4817738504	3535.91627942014	198877.04662069073	1000	3.93190849822989	0.559566257688011	76.3955800258032	7.04228439947618	7.91008645346791	12344.812218577	28.3512461391165	24.3718844614674	39.1320047302621	1.39185670115224	24.4971101388712	5.04511520374272	70.6192021195379	690.44491029127	27.9107271142094	70.755674617894	10.1400385976598	13.7389284897521	455.688708200842	76.1098088044658	6126.81847911538	1117.02454513247	65.0120897999126	915.978057580243	51.2840069020629	263.283743013327	5368.50464912292	4821.51020195433	206.815631050503
3	CV106	F	74	non-hospitalized	LPS	7731.5066462052	206.540487303675	1112.53821079536	6.35147074702545	789.402869792218	3156.30685599838	1064.49212691252	1304.94475854139	775.37091693047	3403.36974192004	11899.2439398799	546.59986284776	0.522015835602183	0.22473217203530746	1.97266350610784	1.25027433423852	372.215860616513	599.727040526871	60.0136446252273	7114.22111732295	51932.4695854274	79.3306049211856	44.173889822545	18.058314600022	1.39185670115224	64721.4576293281	8.55990244826094	11485.4578857844	839.49493730966	111.936574450122	98.7856238924615	24.778756704978	22.64299441377	296.34263817983	94.6652383016821	7100.09761253031	9841.5774002755	7267.74267151824	13.6192400501325	4230.30548861048	474.435893520133	6153.45435368312	5912.60723987992	388.975459714494
3	CV106	F	74	non-hospitalized	Null	2937.52228576113	171.205488203481	1084.70510243599	5.6308800551322	140.840257649419	906.250530986307	47.7775315919494	315.197028750718	29.2667735647148	1177.89129132079	2861.2092963305	779.194991623576	0.00567392087875592	0.029626931892526	1.63408348328448	9.13908010561819	0.438623239647933	49.2499798811018	5.33530869236804	6.10601609761381	2496.2036711902	31.5532120672585	10.4200975850059	18.058314600022	1.39185670115224	10.6705417460718	4.54953664664149	35.7710310187899	208.079204793541	27.9107271142094	42.9989694799731	5.08506147491409	54.154583691523	958.485548975353	63.1420231250538	774.228068063485	624.570274133523	30.2304924271967	341.011981879441	27.1757242914594	237.960265293656	7635.3980510788	7348.3303676903	125.028334592262
3	CV106	F	74	non-hospitalized	PolyIC	4362.36931357745	130.391933756668	787.785229157944	5.6308800551322	148.656094295219	1079.64740395822	34.5444653256632	776.170329631713	40.3391732678461	503.596431054477	2462.26944223742	1562.69800281435	0.00567392087875592	0.029626931892526	1.46098744016496	5.33868659616056	6.38098900839871	36.4316710183487	1.39699572368218	6.46685991788559	5063.86277338009	5.8736939997631	14.9177211962046	20.3673909797591	1.39185670115224	37.0336816966433	4.54953664664149	28.2052905034026	463.173245337661	15.3020261587932	42.9989694799731	4.33905722074184	1.01287492723829	266.300684736124	78.5362871763294	3795.79052556188	994.543120041939	46.7039195825936	673.852189492007	30.6988971073298	182.198884431371	6232.68259540337	2843.81491528233	148.054617272783
3	CV106	F	74	non-hospitalized	R848	10012.8529500259	191.194697977933	924.45480365261	30.763626558136	885.355896217771	3936.20136700641	936.274573033956	1411.44948826297	3861.46741181319	6095.97716468945	10102.0634181369	354.100563817788	465.889562817142	219.8208858746789	231.553908034085	11.040549294569	3526.85408263558	1519.65903366373	44.3896242726895	3047.33281099107	65814.0182674928	113.580745573609	62.4955899576803	15.4587138687462	1.39185670115224	68365.6094283196	11.6177407317659	10758.0574792463	1194.97988750339	174.019471182476	137.071864858155	26.081872710563	32.8162877223567	341.631306981736	121.883986218338	6938.3544094401	9958.55975220507	6850.57869420972	13.6192400501325	4635.80116500256	839.611026224402	5543.17939359491	5389.36840130111	538.381437251331
3	CV107	M	88	hospitalized	IFNa	6680.58722180376	141.383954841234	982.328150711579	83.2418491655513	306.647270238016	1409.04343303071	87.1422937913097	781.71413931495	59.7367719113214	2705.02495429572	1217.86596429255	472.181189634626	3535.91627942014	198877.04662069073	1000	24.5751787230802	3.47767111206919	59.246163836822	7.04228439947618	7.18867765232938	6923.10198251136	232.658712036312	32.1925578049677	3.79787371142278	1.39185670115224	51.9395097116747	5.04511520374272	48.4619132245423	485.527630251381	23.6705961601474	53.2903028942367	9.74114510425682	16.8533224557506	1022.43686960447	121.883986218338	3242.06024012474	705.007591839207	78.9145668567888	431.469666113103	70.2138575371187	207.322137412707	3836.61681210189	2916.60242637309	401.325496153993
3	CV107	M	88	hospitalized	LPS	7965.91247571966	195.719975285339	1094.86326719786	73.6402150505305	831.35657969309	3539.81310114172	919.28678346534	568.312614189065	187.586107269844	10858.8690916083	5684.94763162519	398.020961953334	0.782948723419175	2.0333668581947117	5.20316258529477	230.077646654034	59.2980595561556	164.946455457839	46.812949871791	5623.52312828257	39377.5474737649	488.512963005242	62.4955899576803	9.6724440658419	1.39185670115224	51092.2267397981	9.06709580546652	12444.4343519911	385.976508342702	98.3626248768813	119.116247640558	24.9954959238288	510.881610747913	881.157467204069	191.288927433569	1359.66480775262	9325.30876702849	10770.1898608861	13.6192400501325	3807.79032547826	339.73439824555	5168.94412196138	3128.84698597588	613.947851790306
3	CV107	M	88	hospitalized	Null	3322.72418945741	145.530967369351	1143.05898615196	51.3541089716808	170.297169082139	1296.85852906655	52.2839725111578	259.17635534929	23.7742445283135	920.05688760531	1331.79935267664	487.788760126352	0.14698468728228	3.3765920489148957	3.5991997203744	49.0950420471532	3.81961296029618	47.8231896511288	1.39699572368218	5.0252561527016	1904.9455624912	258.008720997606	29.2402790723099	10.9680376459418	1.39185670115224	46.5827561183958	4.05619470061397	61.5925108030036	164.039059396049	21.5630652609163	48.3148687162933	5.27321838312059	211.560138502895	789.296291039533	130.637140969252	630.509605192263	577.204973997276	108.285364161086	357.239648186442	67.1472141030682	199.202104740602	4706.48201786613	2946.41777157819	376.646150171621
3	CV107	M	88	hospitalized	PolyIC	2783.37113586394	273.535953282643	773.842256578321	5.6308800551322	145.535385934298	1187.03899108302	33.1890375878405	208.550090738871	21.22464937486	535.493411800014	1308.23918484591	1148.5439455817	0.00567392087875592	2.3693876785962433	4.87128559115272	1.25027433423852	0.54965964188682	29.3494757472955	1.39699572368218	1.13800609843122	1865.69287614506	8.77882764555946	15.8400953305485	19.8079907796243	1.39185670115224	29.6927503416705	1.21320977243773	12.7426270603865	112.431173059678	11.1949150465193	15.9696552628412	5.84131354582001	1.01287492723829	1790.04511628619	55.0207880916584	544.317403777544	573.86969183202	35.6516515851443	182.119950152486	57.0376884123309	167.271453963115	3762.19869911242	2878.39315313564	303.153288255784
3	CV107	M	88	hospitalized	R848	7263.67418242624	198.346319861498	909.407481968952	75.8921463312089	527.693108512538	2877.34621517874	198.954424177044	1307.74367353529	262.110619653415	2488.39190573131	2042.2183980578	2607.10762320864	516.583415512491	350.47539166855927	329.488022457087	85.6314599978894	815.199672186765	179.238054738166	21.5358700935296	368.015247089502	46271.4310693737	406.134814397131	54.3118364147514	13.2777565871913	1.39185670115224	36509.9161154831	7.04519656195399	3814.80155793473	956.545548095832	84.8830887622682	92.374545082024	19.2103031873725	174.440915368934	917.245170086852	210.008652267212	7256.39788035726	9924.30050549821	11417.419525772	13.6192400501325	1818.91682597082	377.696117715701	5583.85270641109	3427.30661345033	550.939339571406
3	CV108	F	86	hospitalized	IFNa	4362.36931357745	142.632474000367	572.3734490074	47.0855521164969	194.617081644177	2561.53626202158	50.3599381105158	912.078908850612	41.4516438333701	906.02582555828	2451.84249828502	18733.3626687306	3535.91627942014	198877.04662069073	1000	102.996299988408	0.894998652996135	53.5325437142459	12.0927291084541	10.0674114068997	15440.1804208479	737.997691010986	36.1587683174677	13.5878720959747	1.39185670115224	375.806927329527	5.54266081691591	59.3997846885495	561.701459786836	45.1298600311867	92.374545082024	7.37986679117257	415.375555431682	862.5932427266	47.7095446191922	3483.37341259568	987.784981944076	83.3278643144579	417.413910692658	86.9913889052737	406.853886296063	12864.1381485098	3579.61157658134	395.147928520364
3	CV108	F	86	hospitalized	LPS	7965.91247571966	160.939294368769	674.077220667903	143.534541959087	838.738646932599	5476.48785752165	544.461446313601	992.629996773896	164.25252690468	7781.55099035176	10515.9405745268	402.171999982465	0.00567392087875592	0.0798693776902573	0.924059362942422	74.3271003434411	141.486534058167	173.520332125175	318.994722597939	9311.42107235449	30776.1183395902	434.50145316823	65.5786273671866	4.81910551255033	5.31538881760822	33885.7340641102	9.06709580546652	11717.1929253413	571.176737799814	125.597491043116	137.071864858155	23.6977905135005	282.491809966108	526.233661824773	211.565348075847	2930.50885755186	5475.38825953204	8873.35643305301	13.6192400501325	3243.11594440212	604.372382741452	10718.8489674988	3140.79839655173	677.301534132551
3	CV108	F	86	hospitalized	Null	6835.90263134472	191.194697977933	704.416866005119	179.740839256198	266.748636143491	3911.05597304202	59.8775517030318	242.325104054424	63.1176846773608	975.250425726874	2910.77057736916	1080.29233440766	0.00567392087875592	0.21926190650902075	0.99822795561597	37.6589872722672	0.530020465808681	134.955127661943	15.3429580605235	13.6278084444479	6354.44541743385	947.07652771982	59.4199763324791	54.8433157785525	1.39185670115224	486.366436226741	6.04196290109555	103.732123118788	91.5300612841342	60.4507267226718	121.805449849355	4.8975429259589	149.633561184725	1188.97680261716	216.232588226007	271.743535203205	856.104747441452	82.8043295756123	601.409306671334	116.767543677506	530.530909124655	15196.1532530114	4452.81827427085	601.317738597401
3	CV108	F	86	hospitalized	PolyIC	2282.01025161264	146.767040570959	389.797587958335	22.9430393824878	88.0476118099939	1205.17540297835	26.3158792238604	72.3746775202574	116.990676385302	256.458208071812	1750.24480072673	788.410721135109	0.00567392087875592	0.4837220146553341	0.584334381277272	1.25027433423852	0.538278619200969	36.4316710183487	1.39699572368218	1.13800609843122	4512.96232717003	39.1067418363898	20.5358987206578	9.14190200993476	1.39185670115224	307.102346292752	1.21320977243773	19.3037688810142	35.3156635583878	9.16933847038201	62.4375272144357	1.06751388173777	3.78721743045377	879.09499168496	14.2480077031625	137.859084750157	826.236161062739	34.449453404921	182.119950152486	52.6816389936911	233.706696365771	8845.75535846611	1713.30943434217	254.702196894755
3	CV108	F	86	hospitalized	R848	8106.71943090971	331.464967194708	628.926879709375	72.5814130869906	565.210389620295	5974.73221952402	164.71971380981	1455.26208846464	258.307293769268	1659.01331491631	4946.08125542001	848.786068754604	49.3454685581448	43.059166963035736	78.7768145036481	7.23550590516208	121.019095261373	161.517701061999	40.6691534694842	1206.48987651539	89421.6579298216	81.9641156574476	48.8230916113955	6.07164851602951	1.39185670115224	19414.587946428	8.05380750049093	5639.9479230222	916.581266874687	99.7159078869019	112.463169985828	16.6041118646035	24.7687541031461	410.144175388292	61.1936993329664	8318.42192532514	6765.67371988513	11372.0225939395	5248337.30562354	3151.7879627715	877.60649017307	25364.2157799325	7794.20313491282	658.260566883587
3	CV109	F	86	non-hospitalized	IFNa	4863.28146188077	221.594390342478	1513.40663748881	77.3809646106355	125.065582737282	1079.64740395822	40.5690309277658	637.610235559234	38.116883895261	675.785674961873	3478.286471144	16835.3540473596	3535.91627942014	198877.04662069073	1000	1.25027433423852	5.1886857190327	36.4316710183487	8.7442267157994	7.91008645346791	3290.30255132997	154.782243591647	16.7686488136836	19.7281813890785	1.39185670115224	15.247538589473	4.05619470061397	30.8844538909266	382.739444238272	36.474786385457	182.4764616466	5.27321838312059	109.52096564623	855.372451285687	159.119223776371	2759.07248277209	1029.09045237772	69.0089567228907	712.73838027909	17.5235996490107	102.16434977829	6946.37805037819	6201.24289001022	159.684480358154
3	CV109	F	86	non-hospitalized	LPS	7458.44998673378	289.531397078533	1506.51066006363	72.1260676061704	711.037942242993	2385.84796937711	302.188733337981	387.747487121374	191.642150662115	4218.99896912589	6608.34769584131	752.427574983617	0.00567392087875592	0.05662455442602999	0.863675864921664	1.25027433423852	82.1014060514421	113.537820620163	164.759565052559	3049.62519914281	13783.8474504431	128.37685606517	40.153974437522	13.5102968274261	1.39185670115224	24873.5320045748	6.54285373437924	12013.7706119532	294.600069885359	62.6551295232309	137.071864858155	16.6876331745094	55.8158002726223	842.991701476787	117.896949470553	873.263728226582	8415.17212859256	8060.29209798783	13.6192400501325	4079.32531214209	209.523199067954	7724.12586088802	8975.95070278737	339.790517635158
3	CV109	F	86	non-hospitalized	Null	3076.22059618142	312.629805877232	1477.16155266634	32.2826254652202	102.653665071145	933.512766288191	40.9664715899846	122.487976283996	31.4729087962135	667.023058949421	3537.59921483466	479.266477329737	0.00567392087875592	0.029626931892526	1.17195895746497	1.25027433423852	4.03212726185888	34.4445660746779	9.58944448990001	7.04432694944454	953.945252038347	26.0181644070309	14.5506196513203	8.53774217848185	1.39185670115224	16.0644262182869	1.21320977243773	46.1408283455871	63.455053485451	10.3820572565255	115.271010172662	1.06751388173777	36.063924849814	871.875925895199	85.4821519531712	290.266995828005	979.610719392785	60.8696136211021	548.84772974007	14.0442550304105	101.521213296417	9815.3689212286	9960.95051669545	159.684480358154
3	CV109	F	86	non-hospitalized	PolyIC	4670.56837949253	265.485082496948	1296.15029043474	9.48421065644035	217.050681802566	1241.64933797139	35.2198553405225	134.990725337557	136.519723608645	352.36701128605	3510.08519903275	218.679794499821	1.99988890910673	0.16749947321859374	1.05274420307851	1.25027433423852	12.0553678396306	30.7623003309229	1.39699572368218	1.13800609843122	910.006163189935	11.7575114488512	15.8400953305485	1.19231988990774	1.39185670115224	17.2916610636911	4.05619470061397	17.0062450033021	91.5300612841342	15.3020261587932	299.539506422273	3.97040020910271	1.01287492723829	3.75	593.699702681235	360.75966764219	914.804825880314	107.868080496029	471.727236244682	12.9108265735153	NA	8451.69967517535	4377.22367443179	142.267192691643
3	CV109	F	86	non-hospitalized	R848	8907.06387911975	413.516682678539	1965.5811176428	179.740839256198	690.985986930274	4713.07908261426	181.04962411023	1405.83632083717	1118.14653401179	2515.94677899933	10081.6976877551	3021.8067894682	236.654203139779	202.61690799458952	112.973171918349	1.25027433423852	589.814659576873	256.648445234131	63.8241324509524	2620.91930329376	42483.1993993963	226.365975202906	53.293089524423	4.45326105940095	1.39185670115224	39255.9670888196	12.6441241213435	5758.77523978045	1246.70374640441	143.937296116993	146.554065573155	24.3458204467377	371.110021411206	1077.16570503357	225.554720469634	7588.46769995333	7801.5464752818	5967.48926158777	13.6192400501325	3003.93870156361	619.217866193317	19076.6349892506	19136.3241291673	670.951297128294
3	CV110	F	27	non-hospitalized	IFNa	2898.98887930016	367.58522155767	1276.45938807911	5.6308800551322	123.477451985395	1409.04343303071	54.1974363200944	950.952711365831	42.9362739330338	595.504597896571	1739.56199288288	15391.0808614303	3535.91627942014	198877.04662069073	1000	1.25027433423852	3.94306836852179	64.9620063938689	12.0927291084541	10.0674114068997	3885.6240349735	14.7901927319117	26.310571751353	3.87048890737362	1.39185670115224	17.2916610636911	5.54266081691591	28.6054885684669	561.701459786836	27.9107271142094	92.374545082024	9.34368696044686	6.66568867495667	355.034250608292	25.1320054966724	4381.83283694398	875.891844709605	114.7947946794	509.550780139361	24.9350404292333	125.471814252682	7752.20611237493	6704.26590358997	218.725679546896
3	CV110	F	27	non-hospitalized	LPS	7731.5066462052	373.027225857482	1426.53100416753	30.763626558136	853.484622791506	3637.71542628321	1634.30436793813	1109.49701619948	3550.93192451335	4639.41344837789	5026.06681595353	453.830587437301	0.290386057758641	1.3501342297700225	2.12654698670512	5.33868659616056	501.829197365998	759.105740200694	529.333756861975	14161.0657369637	28772.0030726152	116.527328199696	51.2586792415355	4.74584029887824	1.39185670115224	59609.2348021046	10.5947211471786	14259.2066090767	885.785271779297	209.121332944514	137.071864858155	27.3912895644633	118.747363208558	658.605491230442	84.9980558426094	5270.41248742658	8307.95520462312	11683.769357233	13.6192400501325	6091.90608135888	1741.39804746355	11133.5835128954	10208.135671145	413.69558958483
3	CV110	F	27	non-hospitalized	Null	1857.32813004941	243.205774242881	1366.28762057193	5.6308800551322	97.8016738350277	1409.04343303071	44.5209900988235	100.860795551852	29.2667735647148	688.571532767849	1706.27693262906	307.497275075281	0.00567392087875592	0.008660479216228804	0.945637183687251	10.5656565413271	3.14602015929181	57.8174853179271	5.33530869236804	6.46685991788559	621.944942451477	56.7322887140001	27.2844094434845	3.79787371142278	1.39185670115224	5.10813984083661	4.54953664664149	30.6153662919344	42.330793420809	19.465011653949	107.855623069314	1.06751388173777	12.196682037192	472.893422039989	69.6310634977002	114.428430767336	532.055825974115	104.909263880951	458.603481357415	18.9447001062681	120.131526888063	7986.16497082834	6314.59497245363	206.815631050503
3	CV110	F	27	non-hospitalized	PolyIC	8985.76141866673	306.443509585597	1166.09211360382	5.6308800551322	182.509889051972	1962.32312441405	61.1280874778091	1064.94445259322	240.248806793466	476.589689327766	1745.56917654272	321.597104526299	0.00567392087875592	2.0972186650608493	1.61948890989411	1.25027433423852	156.585182512179	84.9698979429593	12.0927291084541	21.2872903283107	7227.09729785503	10.7578936891849	31.2061639516185	6.29400980539379	1.39185670115224	143.135061393395	5.54266081691591	28.338622852054	752.737153058485	107.401931067792	98.7856238924615	9.74114510425682	1.01287492723829	2681.69989961543	181.899846065071	6271.3405343734	3633.44451760865	213.500753681434	2111.03534617436	35.64799163902	160.809553947024	9537.66827365925	4574.11535335823	177.253101726928
3	CV110	F	27	non-hospitalized	R848	6021.77988975552	392.752420413087	1028.215297918	16.8264672632607	416.702545364821	2695.59440745793	191.316507957707	1341.34658711476	2730.0717839952	1637.23970693712	2237.57543320077	6767.77266092802	1429.94192275677	1593.7545367400091	1163.8890989465	11.040549294569	13992.6215994098	655.947132051779	45.6067092520972	2271.75021673893	40909.3358148787	42.3757765533365	53.293089524423	6.29400980539379	1.39185670115224	42856.2264811528	8.55990244826094	1403.46355238423	1691.85746764049	121.034578225501	146.554065573155	19.2103031873725	14.2553934046216	708.525502796793	50.958595482783	7387.54126372485	8943.85710300879	9266.23903585714	13.6192400501325	1796.27884731111	1692.90258219716	10041.0857024187	8154.83562752805	303.153288255784
3	CV111	F	63	hospitalized	IFNa	5287.56678681626	252.444777722691	1218.9313859915	20.9275746977515	161.065381100004	1278.38938829873	42.5511936101034	992.629996773896	24.1392572926878	766.7752067535	2720.74951541703	17113.2826164612	3535.91627942014	198877.04662069073	1000	1.25027433423852	1.86507632917651	46.3968550757115	106.617314937441	9.34976465420867	13284.0298740132	32.625478689864	22.4464143813775	7.1872115940983	1.39185670115224	9.15100177354484	7.04519656195399	35.4974623749637	621.556515138543	27.9107271142094	53.2903028942367	10.9419478061316	9.65425662641161	929.616920807159	67.1987525544668	4829.06064398963	668.87589402478	76.5503824826516	388.1869117869	40.06624907654	64.1829823712765	9831.70735944657	7807.14064221538	218.725679546896
3	CV111	F	63	hospitalized	LPS	7520.82424579782	429.204508214252	1174.51591448537	47.6032420549185	784.452708848812	2868.17773494153	1128.59832705664	308.485571743442	53.7431648112344	34404.3546837315	25800.5401386557	967.163964316416	0.00567392087875592	6.996538406054444	0.152515758065352	1.25027433423852	21.8040527154533	117.250393564016	463.546873710837	4177.21903261941	62423.1450834842	81.3910460794639	47.8101969428143	7.03793577020997	3.94372852268889	50092.2604296511	9.5753296734358	14032.9481763511	379.500604907417	86.2265380448326	112.463169985828	23.3959473872022	10.6665369252774	960.547761465198	77.4041483277523	721.013061315567	13873.57391508	12825.7315356992	13.6192400501325	5534.36000537035	240.652859579281	12806.5231797976	11727.1579233798	382.808167272899
3	CV111	F	63	hospitalized	Null	6680.58722180376	295.757412336038	1322.16569927983	29.8068116001644	157.973951543934	2583.74374404285	42.5511936101034	222.635331587238	47.3990360824012	871.286118921782	2582.33690355057	833.227363120501	0.00567392087875592	6.319462052641685	0.0579273442954745	14.8226492559607	0.869211602740482	144.950222133018	91.4436653064138	6.46685991788559	1715.57043731763	136.729724378759	46.1920513076997	8.16134823524403	1.39185670115224	6.62336412934808	6.54285373437924	42.9661266052691	56.4117438500307	25.7867240680295	53.2903028942367	8.94771480029668	55.8158002726223	972.921766600325	206.893798079471	249.485516064148	430.69082042058	100.114637699601	527.6869363697	36.708004145469	75.1697698902636	9177.41286248982	6854.9240870969	463.364472275047
3	CV111	F	63	hospitalized	PolyIC	10529.3337684985	385.950021119173	1262.60826004912	5.6308800551322	404.565375422587	7477.57671029796	33.8675303668263	1126.21502861517	96.1537941778968	353.868838197562	6589.00139272099	580.754641633718	0.00567392087875592	18.12260644137152	0.241002026240103	1.25027433423852	22.3648842339124	355.024835872598	148.885104347375	10.0674114068997	9756.82307024081	6.83206141532052	33.1811095690156	1.19231988990774	1.39185670115224	78.1316479967712	11.6177407317659	49.4569716772453	699.807754773654	75.9538747560555	30.9860548814347	16.4789008358872	1.01287492723829	1037.91906742038	301.956852559841	5224.58592477775	1633.62248061195	138.256057450834	703.166774190436	63.8678066470942	106.448510160346	12987.896353608	5079.57122556349	1254.09369592784
3	CV111	F	63	hospitalized	R848	7731.5066462052	265.134138765188	915.162576691107	45.3487294301117	641.813842250506	2495.24115451269	157.029769101297	1187.5676415181	95.7703668538611	5399.84040013685	4709.44156817122	540.096382040904	12.0704559595997	11.75166781324132	4.0940537884768	1.25027433423852	135.685070003262	134.955127661943	133.335063756067	1078.17137652982	55509.1291257674	78.7589920913681	39.1527085271125	5.62809349368447	1.39185670115224	26549.9978394006	7.80119279103903	8041.16315358769	814.755869712489	84.8830887622682	85.6143728821335	21.3362456580298	20.5273873581415	787.229201738227	78.5362871763294	6041.22696063018	12958.95952749	13863.8995455551	13.6192400501325	5104.07502545254	182.633059026369	11947.5549622498	10569.0652756703	352.052820657062
3	CV112	F	62	non-hospitalized	IFNa	9537.86406307476	86.6430916266196	295.73259086497	5.6308800551322	358.191319140616	1839.76817028365	36.5660554006448	504.508452922109	59.7367719113214	1880.36410384727	2288.09638276432	411.879797232932	3535.91627942014	198877.04662069073	1000	1.25027433423852	7.2039120983319	83.5409548793965	1.39699572368218	5.0252561527016	2235.5636614432	17.8657742914491	39.1527085271125	13.1228844545472	1.39185670115224	24.4971101388712	1.21320977243773	60.7141163066377	268.173490420585	40.7921105671062	62.4375272144357	4.15434169491793	1.01287492723829	579.051210999406	197.537176190746	1343.69575960927	1527.00588203542	87.1638949045583	357.239648186442	34.582590495811	301.201454879616	3792.51573085762	1697.82547880962	450.920047576763
3	CV112	F	62	non-hospitalized	LPS	5557.84260603415	109.130208940462	282.705264541924	5.6308800551322	668.34554632706	2213.71164903335	334.718871453509	698.573280972409	116.60242977351	1732.73839992418	3882.77862168223	668.650257984242	14.0844396973933	7.629036386398959	13.3386192767206	1.25027433423852	275.901446724854	122.105053217655	250.309179664605	6138.37341444313	18779.5596253453	64.5768921125639	31.2061639516185	1.19231988990774	1.39185670115224	32915.7813725634	1.21320977243773	8404.24127597447	443.957554907675	98.3626248768813	85.6143728821335	15.2315968748026	4.25591554582141	1119.56004095147	62.3302970765964	2228.59014280878	3030.43861172738	9866.87638256013	744646.185571736	2598.80058135906	458.462950736081	6180.93385752733	2105.75582085615	413.69558958483
3	CV112	F	62	non-hospitalized	Null	1880.50080382295	127.375615642315	289.91143096162	5.6308800551322	188.576364050287	899.4641614858	28.1185893070998	383.847361866028	16.8812493836305	689.932746661541	2513.16909810921	587.331470304337	8.35810304662599	7.014980481508285	21.6071469477392	1.25027433423852	6.42852026037653	45.8264624365416	1.39699572368218	4.88152422760835	2613.5752332176	4.74015695217224	16.3965174349145	1.19231988990774	1.39185670115224	15.553753380714	1.21320977243773	82.6512864411142	191.21004473959	16.5458027298678	34.8245298410209	1.06751388173777	1.01287492723829	1076.13237876064	25.6087167431428	1014.05533522915	1259.77256818792	96.9146414172436	488.388392577151	34.4971193985695	231.472695179614	7552.7731044541	2649.85853419582	284.926470117964
3	CV112	F	62	non-hospitalized	PolyIC	1201.11112812596	75.8482534478559	203.074223003353	5.6308800551322	136.128063158013	644.243723182909	16.4222422767395	287.213657906726	10.4702083873783	433.361979002491	1983.91546442285	451.016570371231	9.13280085522364	6.558329970303637	17.8301947520856	1.25027433423852	6.57355427315102	14.0628710159032	1.39699572368218	1.13800609843122	1823.36477572091	1.06868381079123	7.01412207049201	1.19231988990774	1.39185670115224	29.6927503416705	1.21320977243773	20.8498406586032	153.789086251585	19.465011653949	15.9696552628412	1.06751388173777	1.01287492723829	962.610012386151	14.2480077031625	784.391673398227	1006.1844486201	49.3563961165006	228.540902771101	28.0633555319143	158.658926334761	5454.60162530011	1761.92570792466	230.678764971389
3	CV112	F	62	non-hospitalized	R848	7419.47746966522	97.8973334023598	270.001506627482	5.6308800551322	439.485191399984	1880.38371751826	121.890684027455	978.734319707332	109.242917631902	1035.80214406318	2797.46019004781	2158.35681420507	272.22488983642	149.33466641662415	209.253866014761	1.25027433423852	536.537805174598	104.969470339917	27.3594185581008	1192.19526727781	20678.546387716	29.4160247771716	37.1550394065373	10.6623017495823	1.39185670115224	21457.3286924367	1.21320977243773	1147.89496323574	684.199066920831	87.1227422472921	92.374545082024	10.7409684393253	1.01287492723829	1873.45579000967	120.289806100184	4310.45826470783	6902.09797057645	9011.77558147928	185160.481489443	430.607544584872	354.541908512842	6965.68048598943	1942.53663880287	407.508080661368
3	CV125	M	87	non-hospitalized	IFNa	4847.86144708578	199.094951866526	1013.21546362436	26.5097515059524	182.509889051972	1363.88933860291	55.847469736302	977.622803011199	54.1171280614681	575.821413287209	3316.56057306728	26292.5394547012	3535.91627942014	198877.04662069073	1000	1.25027433423852	1.79096518782057	60.1034366422857	1.39699572368218	9.56523061950791	9248.67728813549	91.7531986797156	27.8700555977728	53.1661906397458	1.39185670115224	44.7697570765281	5.54266081691591	53.6928151391783	590.099026635659	29.1886555557177	154.697651049398	12.4797270050005	51.3915502613425	1049.27599026508	135.083863191405	6335.26305768837	1641.52779346146	73.6207698628376	656.811831088091	128.134195721504	185.022644618593	6352.02578183975	6974.42403940849	309.243053380138
3	CV125	M	87	non-hospitalized	LPS	10489.5322255267	191.194697977933	1512.94668986293	70.6013030541088	980.415368180905	6217.44077790587	3185.09012681368	1507.00818334282	769.454770156043	12693.3468466182	22439.4378537291	887.129923516357	3.29444288044254	5.538003187272999	8.15250962394759	11.040549294569	627.830743157975	323.064257763049	1164.3883190419	15476.769296803	44195.573411262	447.41441190704	69.7001547911764	21.1687339276896	4.40392981638551	61992.91345973	17.2995739831388	12364.5832417203	808.565230586754	176.346976853735	172.518741701732	43.9981225675974	63.0424397485819	775.857097673527	179.549310421249	6745.1494945972	9541.7713743956	11034.7238189006	13.6192400501325	4738.05985640325	582.402371007409	9604.98872693969	9730.23255956488	1044.20724203169
3	CV125	M	87	non-hospitalized	Null	3091.62954450567	105.437417783117	1173.18553983445	33.5999529371286	157.973951543934	1296.85852906655	49.7161860054523	460.07557344682	30.0016300463598	717.70950777529	2908.76427323966	524.967940907045	2.16697310129529	2.286440999762151	7.2816531806583	27.770638447164	2.41599244958848	50.6771695250742	5.33530869236804	9.34976465420867	3774.87324350285	259.283589195472	23.4073962360895	42.9810880333757	1.39185670115224	59.4986046739456	7.04519656195399	114.271824663313	254.898709973196	40.7921105671062	137.071864858155	12.3576832769044	189.338646941255	725.123951767536	80.1529553243884	1496.66644239283	1243.46390476804	117.161457386192	821.067936575152	131.105244019639	167.702811853572	4319.85474821282	5542.54284388264	290.994811080156
3	CV125	M	87	non-hospitalized	PolyIC	4709.10484160405	110.958755755022	685.602134079761	9.48421065644035	136.128063158013	1223.37896772247	35.2198553405225	387.747487121374	31.4729087962135	444.015033924761	2875.55620771754	1068.86629206527	2.2288190370562	5.1754081881549565	6.35293256871924	1.25027433423852	1.67260227284036	42.1212552008532	1.39699572368218	1.13800609843122	3558.12949973041	228.25187737364	17.702907409451	82.5740206039023	1.39185670115224	54.0922426759957	4.05619470061397	19.1754398382569	234.904085276488	11.1949150465193	62.4375272144357	8.16045338654348	1.01287492723829	1361.9416043475	161.482168289881	1274.80911961118	1353.70510655227	39.8480950200888	288.583408077312	107.280929167859	159.734039444388	4524.42315369323	2835.29787106535	224.697043273284
3	CV125	M	87	non-hospitalized	R848	6486.61122191107	122.581745251951	906.307662410848	53.0335756262511	590.887330423217	3015.88526979116	235.958881299133	1288.15551153365	328.032460092981	3327.15003742469	6872.80090502718	2527.33560604359	231.524722712047	291.73986869257976	163.334148592546	12.9357408356721	691.189928830979	167.804084714173	44.3896242726895	1293.71646212377	41543.3864497315	216.335869620399	61.4695369788438	39.7281558310296	1.39185670115224	46721.0747698668	9.5753296734358	6093.49635031179	919.658217205932	98.3626248768813	172.518741701732	27.6101251482929	53.601405356195	806.860280483518	67.1987525544668	7703.61996856221	13414.3874569616	14452.1947064615	13.6192400501325	2073.82903033338	252.829970280969	4750.71412410675	5930.87702497508	488.304942438809
3	CV126	M	24	non-hospitalized	IFNa	4439.40532400082	438.771309646597	616.219930602243	68.2936041729542	161.065381100004	1150.96875517382	65.4733539791972	925.959808705803	48.8895013224752	1094.28129716871	4229.47911839126	21756.6950919362	3535.91627942014	198877.04662069073	1000	1.25027433423852	1.58639752195908	82.1119642379951	20.0245986238077	14.3339139268217	7301.18148942436	17.8657742914491	42.1610697406083	4.59945366677652	1.39185670115224	12.1929568023519	7.04519656195399	22.9283717969591	656.052496623966	40.7921105671062	53.2903028942367	10.1400385976598	22.64299441377	574.841894283674	32.3309995218418	2829.88099308376	471.94430503287	30.9149703831162	424.485164259412	35.64799163902	135.942143061633	18301.616348057	27906.6863363784	206.815631050503
3	CV126	M	24	non-hospitalized	LPS	12373.8586683327	226.677664114015	592.502763737276	100.03147776817	951.245781172866	5035.80078708554	1607.25634060669	1299.34755499456	10195.9209075602	18026.13536431	10821.5913026601	514.201821098716	0.00567392087875592	80207.31206414306	0.492306148171461	11.040549294569	414.800635378813	3230.69451644506	940.950640291535	14508.0137344333	28662.239668899	144.527286049625	82.1313203162316	4.67262289047232	5.31538881760822	65422.9105733515	13.1585089073633	9771.6388951244	802.37221243754	232.73691443848	127.051363405043	32.9110716605762	132.091233102623	715.78958494254	211.565348075847	2881.48822738914	7704.48410501787	8227.41313226938	13.6192400501325	3531.18303954603	1546.32840669659	13408.9270212332	16503.3631598738	563.512168009534
3	CV126	M	24	non-hospitalized	Null	3476.75482905032	236.767952420334	643.437314173765	59.6042052844135	123.477451985395	906.250530986307	52.9229529096806	89.4667510676672	29.2667735647148	819.493708366806	3690.69061623854	318.90571217955	0.00567392087875592	943.0535173956957	0.0791435088163908	1.25027433423852	0.525897075116171	47.8231896511288	13.7308526494225	10.4255957613721	702.851067808228	14.7901927319117	31.2061639516185	1.19231988990774	1.39185670115224	6.1182829380756	6.04196290109555	30.8844538909266	42.330793420809	27.9107271142094	42.9989694799731	4.524515001761	31.7371087320668	530.476432833679	67.1987525544668	28.5322870206865	256.570293714942	35.9461538017018	431.469666113103	27.6201341985957	117.354147580651	13120.3529851418	18831.5596799989	189.039052845362
3	CV126	M	24	non-hospitalized	PolyIC	9419.37343334427	292.992364345297	458.109451200269	63.6002745605474	188.576364050287	1296.85852906655	51.6438185971876	1274.16999301109	774.294228205613	742.693227228747	3351.84552394661	1401.55461066221	2.98292341997885	404.6259621180984	4.23667056438763	1.25027433423852	312.067448467379	153.518737690263	14.5401798872288	52.450277996194	19376.8722880335	11.7575114488512	38.1530417915017	4.81910551255033	1.39185670115224	925.803946230736	7.04519656195399	39.2106952498215	737.191262420811	319.03074609551	42.9989694799731	12.1545143143756	1.01287492723829	1651.54102450196	269.639409067124	3825.98387623465	7898.83289234369	187.280886569445	2882.68311287696	65.9923663671417	255.549746214924	13022.3456822088	7155.92689334312	218.725679546896
3	CV126	M	24	non-hospitalized	R848	7848.66751310204	383.909538402476	390.912999008189	76.6377803451682	597.283256410731	2900.30439561191	180.017435524895	1400.22403555574	5303.19688623034	5988.76627760769	4563.28675456666	3509.7018467991	472.944346450866	2063.004015325879	320.928171615041	5.33868659616056	2454.59698921906	580.09724882981	51.5368202931148	2176.01673053474	55577.3491433663	59.5253884649747	69.7001547911764	6.88882147259852	1.39185670115224	60669.8490009294	11.1057955127116	5471.85001022617	1054.61783075199	134.750120393191	98.7856238924615	22.6214770912769	38.2369546177473	799.629361045041	81.7688158175642	4669.9204887479	8262.13590481052	8272.09269793111	13.6192400501325	2677.21722894689	2354.14571517204	16330.3891886934	22081.9117033604	413.69558958483
3	CV127	F	24	non-hospitalized	IFNa	3207.18548844856	471.019130859192	836.114086701763	8.43304869941773	177.94275302141	1115.1707027249	57.9939227818263	546.127072468614	58.2363367217634	380.027525484391	2982.63313861059	28169.9384212726	3535.91627942014	198877.04662069073	1000	13.8803053345496	0.547848700897347	54.9606443818903	13.7308526494225	7.91008645346791	6119.66015344333	10.7578936891849	23.4073962360895	4.30726532682982	1.39185670115224	6.1182829380756	6.04196290109555	74.0670568646339	379.500604907417	36.474786385457	53.2903028942367	8.16045338654348	1.01287492723829	760.340587052638	28.3198434689434	1705.95708853735	917.496001571609	61.6364554008127	509.550780139361	128.387912161002	92.4990971808407	14511.843062567	17181.7826537771	113.652138293311
3	CV127	F	24	non-hospitalized	LPS	8278.98750786759	592.107679078096	849.926664530699	50.5085173050081	855.940005743568	3515.46302453252	613.897469331571	465.632383122949	1101.75608689778	7499.74158750699	7180.27948770746	797.645931689711	0.00567392087875592	2.114514797462367	0.365403164953937	21.3529583270627	315.87145634531	417.9102573921	1094.9720769982	7149.26325433705	36708.902241987	110.640658163986	61.4695369788438	5.77576997861589	1.39185670115224	56360.4428366628	10.5947211471786	14786.704175315	545.887595083231	148.543428090225	121.805449849355	26.9541292370883	9.15077208307664	929.616920807159	80.1529553243884	1046.60882497041	9059.38768698241	12080.4444508749	13.6192400501325	6824.54894616187	588.810199174546	15185.965118449	21144.844129713	388.975459714494
3	CV127	F	24	non-hospitalized	Null	2767.95331711652	751.18865205895	870.38284327846	5.6308800551322	142.4071848035	933.512766288191	48.8128734457443	42.862267864275	34.4213210381217	395.287042096037	2958.71875759847	587.331470304337	0.00567392087875592	11.700939762947469	0.0133868009481383	12.9357408356721	1.11537448501684	31.6109858438478	10.4296204463229	7.76586472740143	992.404178737075	4.74015695217224	20.1557685361702	1.19231988990774	1.39185670115224	5.41120556754233	5.54266081691591	53.2614588912871	21.4570545603612	16.5458027298678	46.2332655359134	4.26508021159409	1.01287492723829	742.74089287719	24.0219750318017	29.1307460917484	497.235614254702	42.8190397606676	421.667267676838	138.271469273477	103.021643252489	17156.8451518356	22478.6644961916	96.7965772481242
3	CV127	F	24	non-hospitalized	PolyIC	4400.88622883235	347.841567546099	635.021833705941	5.6308800551322	200.632651002616	1223.37896772247	44.5209900988235	765.083296475972	269.741904365019	523.017070331716	2313.51125526992	552.390705681302	0.100396600399566	15.890516779460214	1.61681176812245	4.39833608280552	46.4528584119676	99.2563633538401	8.7442267157994	6.46685991788559	11432.2876095543	14.7901927319117	21.4891651987841	1.19231988990774	1.39185670115224	93.7518815756612	6.04196290109555	22.6675117439062	507.817135891397	167.048215549753	42.9989694799731	9.74114510425682	1.01287492723829	918.276163884339	128.252378817226	2440.60437452696	3673.56243822809	171.68402348459	3142.64284831291	121.494312073774	110.300036659638	10952.2407738679	7984.99583415982	142.267192691643
3	CV127	F	24	non-hospitalized	R848	6254.07511124358	510.135604284121	665.28967002459	28.8441827060222	487.169658151115	2277.84215073637	168.070460443342	937.066575000885	1832.03990085664	2029.21522191337	3334.17764846192	1184.24533890729	84.277500862122	49.81434693765796	65.1968859324359	21.3529583270627	1028.08519003563	426.731473582594	59.4622555862434	784.428644105403	48723.1165044996	41.8296993847972	37.1550394065373	3.87048890737362	1.39185670115224	26945.8706654608	8.55990244826094	3529.07605255184	1564.94993172097	116.480866399301	104.898381770121	17.944923256937	5.20815796124259	832.67190344033	70.4415146352162	2997.09655282387	9753.58814810858	11507.9347928067	13.6192400501325	1935.43362336523	464.562735184336	14507.5483027169	18355.7013576332	290.994811080156
3	CV128	M	85	hospitalized	IFNa	5557.84260603415	231.734956020174	348.553626956972	93.1684707322923	123.477451985395	1296.85852906655	47.1288039814728	208.550090738871	46.2821214266341	1427.82883279879	2810.47209648801	1674.49266412225	0.00567392087875592	1.0962956987192078	0.0920023270713586	54.7303659909355	4.90880031605491	40.6974558755838	5.33530869236804	10.783330541321	2839.13361835793	89.095802322648	17.702907409451	11.1976922933383	1.39185670115224	41.2626545569412	6.04196290109555	176.267184281735	115.900263996571	49.4863158950939	42.9989694799731	1.06751388173777	9.15077208307664	3213.89336426048	185.031829480577	415.387503320806	1090.7229010517	2094.43601328012	458.603481357415	28.0633555319143	267.395239727429	4025.01803262931	11583.6556134161	438.49341467018
3	CV128	M	85	hospitalized	LPS	NA	NA	NA	NA	NA	NA	NA	NA	NA	NA	NA	NA	NA	NA	NA	NA	NA	NA	NA	NA	NA	NA	NA	NA	NA	NA	NA	NA	NA	NA	NA	NA	NA	NA	NA	NA	NA	NA	NA	NA	NA	NA	NA	NA
3	CV128	M	85	hospitalized	Null	5133.22490481755	245.343910745689	377.427565110063	93.862834133954	110.701877941775	1390.18416227262	54.1974363200944	259.17635534929	46.2821214266341	527.924876205269	2530.48171097279	595.385687834811	0.00567392087875592	1.841621407927629	0.00197828250026736	42.0860997347354	1.15684043243514	52.1047054524814	5.33530869236804	7.18867765232938	2512.30981781666	66.8315326216251	17.702907409451	9.06625409541595	1.39185670115224	21.3992593882686	6.54285373437924	48.888050792647	126.282577527553	58.2500130993606	62.4375272144357	1.06751388173777	19.4737562233524	810.991459702922	113.105468648677	423.946208161227	1254.35863788004	102.753024342936	431.469666113103	28.9463181673453	253.056420496622	7563.23237714027	10746.5552990977	488.304942438809
3	CV128	M	85	hospitalized	PolyIC	5133.22490481755	263.026827495816	369.454715517107	57.1668067749969	134.553508985829	2299.33152415101	43.8657415869866	231.077909738175	41.0807241285049	125.300147660581	3644.36635039201	5102.37852764326	0.00567392087875592	2.9874278731898003	0.254914836371685	1.25027433423852	0.185811159591653	39.2745150599743	7.04228439947618	7.18867765232938	3549.47421382077	10.7578936891849	27.2844094434845	7.33664776503776	7.09431919725311	45.5157706876749	10.0845527147174	30.6153662919344	153.789086251585	134.750120393191	92.374545082024	1.06751388173777	1.01287492723829	2440.36041068713	80.1529553243884	579.587994480024	1520.74260286136	92.7707204092376	431.469666113103	36.708004145469	313.921628339629	12508.8950060029	8845.9858843918	817.797182488981
3	CV128	M	85	hospitalized	R848	NA	NA	NA	NA	NA	NA	NA	NA	NA	NA	NA	NA	NA	NA	NA	NA	NA	NA	NA	NA	NA	NA	NA	NA	NA	NA	NA	NA	NA	NA	NA	NA	NA	NA	NA	NA	NA	NA	NA	NA	NA	NA	NA	NA
3	CV129	M	71	hospitalized	IFNa	5017.51214107292	149.228494830967	1044.9807133665	72.8844507872027	148.656094295219	597.368082656076	51.6438185971876	501.732731354439	32.5776772604595	1518.55858607263	3519.39073336013	18927.4988292321	3535.91627942014	198877.04662069073	1000	1.25027433423852	1.86364769506077	49.2499798811018	40.6691534694842	12.2095305257954	5284.04889614463	297.843855589929	28.2610268130447	14.5991126995147	9.64664534501332	27.6096400748835	4.05619470061397	58.816900377595	274.795156507403	23.6705961601474	66.686168724712	5.08506147491409	56.3700923572213	1068.89992930022	73.6816195190305	1725.97153352583	1035.69958569913	71.3047720876878	372.948416075108	324.08549312455	164.253963614117	8832.3715705953	6431.73491156261	290.994811080156
3	CV129	M	71	hospitalized	LPS	NA	NA	NA	NA	NA	NA	NA	NA	NA	NA	NA	NA	NA	NA	NA	NA	207.818176476354	NA	NA	NA	NA	NA	NA	NA	NA	NA	NA	NA	NA	NA	NA	NA	NA	NA	NA	NA	NA	NA	NA	NA	NA	NA	NA	NA
3	CV129	M	71	hospitalized	Null	5480.59639854981	390.711534787212	1645.76650923278	83.2418491655513	263.865411746899	1333.9935793414	69.7718948713195	219.819731925391	38.4870145730733	1255.53687941422	6171.13983986107	773.062018367038	0.00567392087875592	0.1947887499176931	3.82180331416541	23.1976048726419	33.440380319534	49.2499798811018	21.5358700935296	13.6278084444479	3555.24318929158	415.5628777754	23.4073962360895	4.16146931403474	5.31538881760822	35.9802761180509	8.55990244826094	85.0108306536719	133.183450779115	40.7921105671062	70.755674617894	8.75030295721087	195.32436720968	1074.06582329616	50.958595482783	468.050435321491	1665.27490945528	167.889238157398	539.52035233945	850.736335673001	362.132202107002	14189.5419274468	22026.5591790742	327.552408217785
3	CV129	M	71	hospitalized	PolyIC	5248.97472531666	342.728562587609	1555.38766817428	68.2936041729542	239.161386969438	1187.03899108302	52.9229529096806	259.17635534929	39.5980126883607	851.647898395563	6026.69053013605	1186.7448064436	0.00157970668846429	0.386017542362655	4.05909709956483	1.25027433423852	6.94672042500015	49.2499798811018	15.3429580605235	8.27046987741694	6272.92203649884	29.4160247771716	19.5868915045975	5.03918493908426	7.09431919725311	42.3236923315181	8.05380750049093	43.8062322846167	126.282577527553	23.6705961601474	42.9989694799731	6.79917088139091	75.3684536092289	2918.90340859039	99.4869887098008	561.7733744436	2054.47894915867	83.3278643144579	653.770391923465	769.759544228718	307.310866038233	19173.3872991159	8640.21700252361	315.339595252942
3	CV129	M	71	hospitalized	R848	NA	NA	NA	NA	NA	NA	NA	NA	NA	NA	NA	NA	NA	NA	NA	NA	NA	NA	NA	NA	NA	NA	NA	NA	NA	NA	NA	NA	NA	NA	NA	NA	NA	NA	NA	NA	NA	NA	NA	NA	NA	NA	NA	NA
3	CV130	M	49	non-hospitalized	IFNa	12172.031322335	263.026827495816	719.489004743509	113.270028193881	302.411958404881	1679.70008372169	57.9939227818263	950.952711365831	69.8999522270788	626.881122617837	2465.25180191732	NA	3535.91627942014	198877.04662069073	1000	21.3529583270627	3.84129154011845	67.8203297084807	12.0927291084541	11.1406017139846	8070.63851107411	28.3512461391165	52.2753619020914	12.7362497853316	1.39185670115224	43.3862294351041	9.82982039867049	56.0589287905462	571.176737799814	17.3775327670284	132.135137775419	9.34368696044686	35.5216362257824	4231.35822969603	268.09736259906	2999.07673795328	1110.9551330593	171.155698074554	601.409306671334	52.4823381387549	221.458838851609	6829.74443155069	3932.63134042685	450.920047576763
3	CV130	M	498	non-hospitalized	LPS	8005.01305766383	217.215253167303	750.82158858774	162.589844951485	873.109950249304	2969.49529239863	606.846229993285	892.650243579696	243.175866092325	12126.9530509221	6912.94291895688	955.193315736398	0.00567392087875592	2.4136727329631986	0.297023762906343	38.5475106031708	41.4868119830477	182.097521293124	261.04667918658	4883.58255729214	34242.2464829491	616.730657378421	57.3739330707955	16.4004698799557	1.39185670115224	54016.9481322858	12.6441241213435	12544.7471088386	526.873683575759	75.9538747560555	141.874458414866	20.4833966261036	1501.61305962157	1825.7229307858	133.020092142373	2158.78442148581	8150.40722089985	9821.00320598861	13.6192400501325	4342.24208847678	368.285960262763	10589.8894648247	6795.89135663282	538.381437251331
3	CV130	M	49	non-hospitalized	Null	3938.78194437483	223.049507836141	782.392146238649	88.2545862504934	208.117664898264	872.436292861676	44.5209900988235	197.268512427085	41.4516438333701	783.719490367259	2819.95290206589	670.144620222454	0.00567392087875592	0.5141989614191601	2.99306594407562	1.25027433423852	2.56126523330412	33.5938044512982	8.7442267157994	10.783330541321	2072.64864859372	36.937597394272	25.3396726020363	15.2239250317651	1.39185670115224	40.203126523927	6.04196290109555	79.814955362495	98.5133690095624	7.1689466792237	98.7856238924615	4.71068577909432	13.7389284897521	691.907736581613	57.4579023663015	215.37587482535	905.923501206562	66.3160979449522	545.364087975631	45.8336982988655	281.881067444946	9704.99271416795	6445.08412186373	242.671826332398
3	CV130	M	49	non-hospitalized	PolyIC	3384.33894747529	301.278204687817	480.795851787715	74.0924313933451	209.610167215088	1143.78729211832	40.3037881096149	173.536475151667	40.3391732678461	468.910156601641	2996.86438676739	195.553488616612	0.00567392087875592	0.029626931892526	0.30245679205254	1.25027433423852	1.0284412747572	40.1281705063901	8.7442267157994	4.88152422760835	2801.43818629045	11.5570965300912	35.7607607530951	9.6724440658419	1.39185670115224	23.7729619464225	7.29687666279389	20.2816461110051	112.431173059678	3.75	56.1369905516491	1.06751388173777	5.69054372419978	1042.04852564367	91.9293860484657	288.255751574546	1018.19070946786	49.4853524115937	548.84772974007	40.3994041328442	260.321703964767	12324.425795452	5054.88892855241	358.192737197705
3	CV130	M	49	non-hospitalized	R848	8122.37232205602	253.152740571355	580.06554992037	111.322123226165	689.730515951889	2831.58869438997	243.339701583131	1349.75193229534	281.678292213852	7008.29727971241	5128.49716706928	1763.43951309833	52.884192695961	31.23093822615335	31.6782565957873	6.28538420960486	344.692119531793	194.970745165597	48.0087298554892	3292.852936784	51177.8019915483	122.439618131034	57.3739330707955	16.9517197568105	1.39185670115224	48042.3457376505	11.6177407317659	9655.56348922827	922.734674726393	67.0746064248781	127.051363405043	20.9094168622665	29.0470608603725	1231.55610497519	93.0562198497071	6579.12584580008	9282.86325326373	11136.4435566844	13.6192400501325	2935.32779777238	425.031410423489	10131.0619217855	6359.07810975682	538.381437251331
3	CV133	F	90	non-hospitalized	IFNa	7146.91080576168	441.507559387857	491.986981212005	207.206464348626	278.235379065071	3539.81310114172	60.5033348962343	1193.14944843211	68.7676819146962	1209.19313784599	4571.12021779207	16338.9471853078	3535.91627942014	198877.04662069073	1000	143.98281471193	3.00747090950838	182.097521293124	15.3429580605235	21.2872903283107	19424.2508474403	331.736438154776	40.153974437522	6.51675220373892	1.39185670115224	61.1272420085328	13.1585089073633	671.835429949987	596.398317928623	75.9538747560555	92.374545082024	12.1545143143756	1276.75336220453	892.500289556945	371.656845275686	3974.97749932856	4362.75667488848	241.207941255244	904.000941595033	65.6068001723388	149.213578104907	12738.0491168626	11803.067919228	677.301534132551
3	CV133	F	90	non-hospitalized	LPS	10314.5498728966	713.939967773694	495.022786920513	143.889397655304	936.636005039289	4438.873389459	1498.51117799095	744.574159799723	157.872656747211	15595.6558070774	33673.2614017623	629.994437850133	0.00567392087875592	0.46810089642981373	0.0731581790396294	11.9890895007625	43.7022247716354	177.236671367626	645.337231991645	17704.9855369607	66978.6490273286	170.344743267851	68.2562626319323	4.59945366677652	4.86130570756142	59403.5321658305	14.7061697413587	12547.849797179	278.102161500858	113.29886006193	118.027425663457	22.5355767424613	385.161265397905	610.544068132251	143.009167104212	1151.83764982621	11422.6143869644	14496.4373091743	13.6192400501325	7939.85454510682	276.575112663314	20363.8063750482	24908.7318982307	933.811016341064
3	CV133	F	90	non-hospitalized	Null	9735.57454595389	425.450055309243	503.587932862881	210.797356266191	447.483647909891	4954.48943613871	63.6170009933843	387.747487121374	63.493761946348	1668.90182747375	5247.42691826069	941.662038822698	0.00567392087875592	2.2495111821869105	0.0512025428056809	121.775732374021	1.63069414574884	164.946455457839	17.7122693374598	177.302985556379	10794.9281801412	347.521426574718	49.228574323538	6.81432530634586	1.39185670115224	147.82930239906	13.6736584479931	3775.46027202519	95.0237022708459	75.9538747560555	85.6143728821335	10.5403206421932	1042.32920097839	1372.41391639508	473.899675721735	282.226110511348	1314.93846481825	417.165752099385	989.461334727433	189.573113898361	181.981829041256	13372.7366035916	16818.4224077316	920.875351288612
3	CV133	F	90	non-hospitalized	PolyIC	11608.6796484732	456.239677271272	394.250463679203	110.670000292239	279.666139946375	1679.70008372169	51.6438185971876	169.009620394952	81.2645303004661	657.252784301338	4926.22904503168	2698.84653061114	0.00567392087875592	1.8444650308320651	0.0436668340392945	1.25027433423852	2.54888660845521	67.8203297084807	10.4296204463229	12.9196771818975	7797.58680558848	38.0211201773812	30.2220324864566	4.59945366677652	1.39185670115224	38.0886306325874	10.5947211471786	404.82520419229	70.4916799608977	21.5630652609163	42.9989694799731	6.6065677399585	1.01287492723829	2225.4271423243	299.652261361041	258.048801052171	1760.40281654582	150.364044007872	622.749863156893	83.443571644154	205.56329672741	14232.1776161746	10272.9003732085	513.311532872769
3	CV133	F	90	non-hospitalized	R848	12252.7221314328	766.371873937269	639.23295378002	186.212848417865	1101.36035065287	8040.9514153156	393.084796018711	900.976185456519	253.66992510843	12321.833705812	19752.7392657454	1142.75412459827	20.5160957832969	13.458779596768967	2.73610588868803	1.25027433423852	62.7740337552195	291.235288617481	278.116760617023	16869.9943650481	50953.7286460844	221.344987407256	107.246536815006	1.19231988990774	5.31538881760822	56713.1407273647	28.8865991539775	9990.39068260048	621.556515138543	134.750120393191	137.071864858155	32.2434844271359	142.598420388989	440.572174858777	192.070434523601	3094.60349607522	9150.54371127089	9541.83880314301	184717.824971283	5222.94542383953	456.612170868533	25983.8798760666	22878.9330193735	2050.14091036584
3	CV134	F	91	non-hospitalized	IFNa	4770.76941941451	361.121001882051	988.065432159759	53.5344299923139	151.769378110555	1363.88933860291	44.9134980702313	1270.25493053228	54.1171280614681	437.145650524531	1856.59528490332	25678.5103236983	3535.91627942014	198877.04662069073	1000	7.23550590516208	1.23872995875206	60.1034366422857	15.3429580605235	11.7112436399734	14244.7144934207	79.6737274676314	33.7752356550092	4.89241826609758	1.39185670115224	15.553753380714	4.54953664664149	88.3371712244919	799.274778984664	20.722650757593	87.6826749854281	11.6681407907977	27.438781620966	1080.2658534103	111.186699939605	7452.88114925457	782.61278001127	107.826279968363	729.732296240202	30.6116764690673	144.07187237952	13020.9670057395	7557.42548564088	224.697043273284
3	CV134	F	91	non-hospitalized	LPS	13143.9016607366	199.468983200228	1030.86234745461	79.5961217447845	794.349884957499	3109.29178696187	474.323003785595	1053.81263042385	818.812805757431	2340.74837142156	4341.06158455882	948.025019579033	0.00567392087875592	1.1566900286681734	0.25376426559899	26.8602774445897	267.535277398362	368.139945874775	237.337633018889	3260.7358562258	31234.9924760216	197.65966302875	59.4199763324791	9.90035147997218	5.31538881760822	59203.5478502616	8.05380750049093	12338.4639785439	652.92090954361	251.745400987871	137.071864858155	22.4067847547418	54.7080440625988	1562.13438731455	231.760758123017	3922.30288233654	8832.09000017798	7325.69092941926	13.6192400501325	3850.47356374189	742.711085960884	8649.26514156483	4789.55732499478	364.338336668547
3	CV134	F	91	non-hospitalized	Null	3399.74208667829	254.213991424282	1040.12733992678	39.1265551709827	99.4208994012877	838.91817326105	37.9062419467486	225.450226446346	22.6803417120806	407.415689619251	1668.50988066618	670.144620222454	0.00567392087875592	0.029626931892526	0.0119753362013858	10.5656565413271	0.159477568553006	33.5938044512982	1.39699572368218	6.46685991788559	1556.41646249737	74.1977557764754	23.4073962360895	4.81910551255033	1.39185670115224	8.13934202131593	1.21320977243773	109.939919607469	146.936444307704	32.180054050422	70.755674617894	5.65136366281314	32.8162877223567	946.112850044401	70.4415146352162	598.631354618698	378.237159619448	98.8856359620952	579.482853508021	19.414916261827	123.762951386135	8241.19139869584	4029.14754837436	113.652138293311
3	CV134	F	91	non-hospitalized	PolyIC	3861.77805052841	270.040356151504	746.294695047771	32.6601177078673	170.297169082139	1562.20617333333	31.8273249763019	1232.24278618933	477.106767690865	193.341794925495	1957.70805853341	424.406392652576	0.00567392087875592	0.029626931892526	0.800000429319932	1.25027433423852	104.607934978095	182.097521293124	9.58944448990001	9.34976465420867	27659.588352155	14.2815307431587	38.1530417915017	1.19231988990774	1.39185670115224	333.0317309843	4.54953664664149	49.7417469874296	820.944110106286	246.983872089307	62.4375272144357	11.7490806427281	1.01287492723829	1422.77498243416	30.7236109297249	7600.31218679379	7167.34216399589	925.772067579104	23389.3708140287	41.313215434179	173.966018636651	10884.649479734	3362.44014364429	218.725679546896
3	CV134	F	91	non-hospitalized	R848	7146.91080576168	268.64009099657	737.22708756077	43.5942323654422	611.32302567079	2786.04359357887	156.500632414369	1187.5676415181	2270.34418156959	1868.23760239047	2916.39190157793	1364.48901280483	123.29186463982	82.53389009386707	71.3751117838121	14.8226492559607	1073.67472151147	1357.12281239993	77.3273062353952	3507.50060457702	45450.8526303984	110.640658163986	50.2430742180686	4.52633298437098	4.40392981638551	55809.8592237151	6.79385106527229	9405.6645512734	1124.87916345775	417.002851267673	110.752477167536	21.3362456580298	28.51047046687	1068.89992930022	78.5362871763294	6505.83396080561	9528.43845228066	6687.28345834802	13.6192400501325	981.34852773397	704.460853814379	8526.2291781543	5243.60065277097	401.325496153993
3	CV135	M	46	hospitalized	IFNa	4632.03484842789	434.327701969414	147.621119553758	91.7741379857081	218.534446573152	1296.85852906655	56.7328312653494	814.982045959985	35.1595731749934	776.119915034974	2141.98148338521	19669.3047780425	3535.91627942014	198877.04662069073	1000	1.25027433423852	1.70202802662538	66.3911480810822	15.3429580605235	15.0379950241568	24093.6413218933	114.758604297221	55.3315764400912	1.19231988990774	1.39185670115224	28.6503904620073	7.54887908991273	297.802537492667	479.147462065771	23.6705961601474	70.755674617894	8.94771480029668	6.66568867495667	648.177961384427	59.8944901672331	4264.39140372572	1261.21134063646	129.759136816808	445.191448597778	59.3923123217158	248.082512171418	11233.1447448246	11977.5141401507	364.338336668547
3	CV135	M	46	hospitalized	LPS	9143.28534741119	498.319202559995	199.818753996425	122.829516032502	870.658963632927	3911.05597304202	797.312756100384	623.753489071701	252.828081789196	5550.22812002726	11618.7188017858	558.916589254652	0.00567392087875592	0.029626931892526	0.0630898657380483	1.25027433423852	39.0828952819971	598.214795185832	247.435349470262	6412.48416908794	40850.4183677445	191.473018890506	109.35291164152	1.19231988990774	6.21258867202369	53138.8337655507	16.0007766095924	7464.53248610733	274.795156507403	89.3652315377782	137.071864858155	23.0514351957904	7.65255660840215	246.343488582315	104.300775532135	1359.66480775262	6037.88765070206	6672.93783752926	13.6192400501325	4646.34742863439	529.133936287595	15673.3518970946	15164.3041395648	747.363972074818
3	CV135	M	46	hospitalized	Null	4824.73251563598	432.961112710506	177.721415494849	94.5553521731245	247.921683374312	1296.85852906655	62.9962675791846	112.24795460471	32.9461733369442	498.511369680618	1884.1164489901	1387.73635568836	0.00567392087875592	7.088132159378579	0.358367846966316	1.25027433423852	0.91607477225829	64.9620063938689	12.0927291084541	10.783330541321	14168.827804399	75.3360992508047	65.5786273671866	5.18613809309051	1.39185670115224	15.247538589473	8.55990244826094	363.875339074462	63.455053485451	7.1689466792237	70.755674617894	5.46199240043091	1.01287492723829	810.991459702922	52.5834464460396	291.496444549617	451.897582805228	79.0516065907369	357.239648186442	62.5106304526361	260.549338554188	9931.17854679876	9106.03705563726	388.975459714494
3	CV135	M	46	hospitalized	PolyIC	3399.74208667829	299.209313699266	112.393909118412	76.6377803451682	234.763677974717	1259.98623116846	56.7328312653494	287.213657906726	20.4981287834159	353.868838197562	2416.96709941896	419.528926380925	0.00567392087875592	0.8754724667187965	0.0290766110099083	1.25027433423852	4.73843876180426	42.1212552008532	8.7442267157994	15.740062940767	18180.917702869	52.2840161109975	53.293089524423	1.19231988990774	1.39185670115224	43.3862294351041	9.5753296734358	385.657484572463	160.62621345724	15.3020261587932	30.9860548814347	1.06751388173777	1.01287492723829	341.631306981736	46.0856280240623	1004.57730235777	1347.11699659111	218.003980286718	962.838966635365	75.9178033172574	202.050878972228	10183.1352708056	6976.47749048512	266.767507248929
3	CV135	M	46	hospitalized	R848	7185.82350263495	280.506629526383	182.109551767348	126.574934627565	602.393540247534	2900.30439561191	198.446813192622	1142.93914826826	232.744663562274	1117.35623934982	3050.42910868407	855.024483741146	55.5503715067798	37.57379017259919	53.1723560075013	1.25027433423852	175.549005903866	314.371048110846	48.0087298554892	3096.23453580648	38490.9541332781	109.466462294566	82.1313203162316	1.19231988990774	1.39185670115224	45800.9193685099	13.1585089073633	5158.49263033795	677.950028931026	80.4124891521638	116.37957952176	17.524907547738	7.15779096925616	608.448534495151	81.7688158175642	5838.16253266944	6019.49424929466	6795.31610398118	13.6192400501325	1189.04552044504	339.73439824555	10287.5355268295	11354.0861772071	532.108165214375
3	CV136	F	89	non-hospitalized	IFNa	10489.5322255267	181.282383607354	2248.09374463015	102.056883754454	352.676768781768	1679.70008372169	79.4370545647802	1115.06901394605	56.7372528504045	836.667299316357	3195.06468110309	8008.2196373825	3535.91627942014	198877.04662069073	1000	25.0332706680563	2.37973786450129	67.8203297084807	14.5401798872288	12.2095305257954	8157.60779692468	123.625090358384	39.1527085271125	18.5342125760436	1.39185670115224	23.4628580598464	9.06709580546652	44.3674070163392	621.556515138543	62.6551295232309	217.032447699159	11.1432531572682	34.9797460403881	1938.8523761032	201.438013267606	5520.5718643622	1193.80986334811	110.147256623776	533.628418313977	35.0094117638944	2274.59192187789	4935.89103947048	9194.99219591442	376.646150171621
3	CV136	F	89	non-hospitalized	LPS	9103.88805223267	247.833715659339	2605.23956228903	65.1766532707696	852.256705231698	3637.71542628321	982.028007672641	851.033811632072	110.016072157086	10799.7041056369	17441.6533880629	523.530526642462	0.00567392087875592	12.439850398339996	1.48284966107272	18.1023948867067	186.310237100311	156.375295710063	609.044832089484	15864.861850565	34819.6988688025	326.494487004501	65.5786273671866	5.77576997861589	4.40392981638551	68827.5358981808	13.6736584479931	13501.0780584287	684.199066920831	146.239333247392	151.120396574375	26.081872710563	54.7080440625988	795.496607409838	91.4463255170414	3102.18721490478	9793.25775683541	12513.5512439976	13.6192400501325	4596.9913527049	3039.24204561726	6760.92622832933	14285.6712927343	550.939339571406
3	CV136	F	89	non-hospitalized	Null	3053.10646870567	184.34882190126	1969.54436174579	40.0297207521383	162.608419739849	992.059262729451	54.8329642857365	188.799236962837	21.9520701362904	673.026266231858	3093.70715403019	448.205023599313	0.00567392087875592	9.88787922007977	1.07463249629261	28.6789609934068	1.84702843115887	50.6771695250742	12.0927291084541	11.4973979591442	1796.78495480304	142.123871094857	31.2061639516185	5.5543216931718	1.39185670115224	18.3161232281128	6.79385106527229	116.690358052543	112.431173059678	32.180054050422	85.6143728821335	5.46199240043091	44.7907280872844	716.827023898748	34.7480383484289	465.700151208053	760.878436472291	99.2220942720968	341.011981879441	41.7274613956214	2764.3480342637	6155.65154288595	10353.1872804916	321.44277183857
3	CV136	F	89	non-hospitalized	PolyIC	5094.64994638346	193.838039836005	1609.27928585082	35.463222773856	167.226914727351	1115.1707027249	59.8775517030318	236.702851293817	31.4729087962135	494.529029935699	3027.88236134559	3374.11050723084	0.120578926356218	1.2507451500734403	1.0685953456138	1.25027433423852	10.4438007715178	47.8231896511288	5.33530869236804	5.74536745298911	1928.62067542226	45.1133403955156	21.4891651987841	1.19231988990774	1.39185670115224	22.4302403837145	6.04196290109555	14.4855800505074	133.183450779115	27.9107271142094	78.4383422236158	5.65136366281314	1.01287492723829	1159.94375851546	100.28983986907	595.427484800413	839.9075256953	368.664642626059	288.583408077312	22.2019514740425	1465.50970402375	5953.28722911787	5453.69397362665	297.070480265207
3	CV136	F	89	non-hospitalized	R848	9973.20674533815	297.829125891848	2687.38377262317	72.8844507872027	853.484622791506	4397.14460065504	248.240336777711	1422.67840664032	190.830161870021	8254.03656082625	8576.86383063924	1173.42739513176	56.7261193685783	49.6208389056074	29.7051071494651	14.8226492559607	252.872416645028	182.097521293124	90.970423899858	5795.54140327715	59770.6693358181	1033.00192640063	73.8332455369162	4.96577809149839	5.31538881760822	66001.6765987953	17.2995739831388	11745.3248680897	1103.51341272747	190.350546205957	151.120396574375	27.3912895644633	123.378060494208	1107.14599164306	107.505549507695	7654.79956995631	13099.8625691012	11699.3116584733	13.6192400501325	4923.71909174197	3726.17584804349	12729.8409769255	22696.8382954914	830.641740891296
3	CV137	F	81	non-hospitalized	IFNa	102.627707024781	175.490358267751	262.484362306826	9.48421065644035	299.583367854184	1941.75020782855	61.7518209556472	379.389283236078	8.38154418130689	365.692049204289	9568.02912312624	204.517896915118	5.49066323585061	114.69109103696337	63.4842645420507	1.25027433423852	8.47284443126316	59.246163836822	12.0927291084541	12.2095305257954	11308.542363522	9.27085468048664	21.4891651987841	1.19231988990774	1.39185670115224	103.350118395561	10.0845527147174	2266.13438156365	201.341493393928	32.180054050422	70.755674617894	5.46199240043091	1.01287492723829	556.922764117656	51.7710067649059	1227.36239324526	6796.11541885699	143.046928675977	622.749863156893	536.116004174749	16.3745048880995	3943.89283659041	1233.18960984758	321.44277183857
3	CV137	F	81	non-hospitalized	LPS	8576.99559654435	334.539169305382	225.741768775509	67.9839993078474	864.528808076862	3627.8891874469	4876.30405799805	855.471913360448	73.3013194661242	37492.7763382914	28260.7306756084	912.342363868172	0.00567392087875592	13.219889858170777	83.0863032303164	1.25027433423852	61.7564221627718	128.6728796774	326.009685640378	8918.87973386438	56933.257716854	112.168687241988	67.2257986435137	11.5043631374538	1.39185670115224	68434.8074233803	12.6441241213435	14304.7464101276	475.955362068846	122.402496864707	94.3319568973989	25.5598584747982	16.3317977245534	1167.19875528332	188.63076318113	3098.39385235419	10992.4096391563	13235.5186798019	7629.44287773757	3501.9654053644	184.587967915384	10146.2941591093	20878.8142626516	557.223908997451
3	CV137	F	81	non-hospitalized	Null	5133.22490481755	205.42823824561	214.210373758598	40.0297207521383	385.574096124736	1523.53739825169	65.4733539791972	401.671369741561	34.4213210381217	746.160551112394	10100.0251031124	820.818956881574	0.00567392087875592	20.51906418561145	339.704473414665	1.25027433423852	9.25716265968647	33.5938044512982	7.04228439947618	13.6278084444479	10737.0683609627	33.7001084575784	30.2220324864566	9.44485450420481	1.39185670115224	71.5120936780137	9.32108596904623	3161.62982615787	231.561607394572	36.474786385457	62.4375272144357	8.55328346013942	30.6597036720252	812.024163258373	137.780636187316	1131.08207619707	7475.36059988022	295.22208664044	617.466773084101	612.598571285771	112.652228435964	4349.08994743591	15073.9859680372	278.865661615592
3	CV137	F	81	non-hospitalized	PolyIC	8985.76141866673	234.613824027112	179.485375058283	29.8068116001644	302.411958404881	3298.59025831388	54.8329642857365	634.838967841369	78.605959079785	442.150037828372	11297.0071126429	1490.37825346224	0.00567392087875592	16.355190864856613	84.6842035904403	1.25027433423852	10.0371338068051	93.5424333061717	7.04228439947618	7.18867765232938	9864.6750852215	53.9490663364863	39.1527085271125	12.9681365307775	1.39185670115224	80.3483213120433	8.55990244826094	125.957131978748	350.267664215685	36.474786385457	30.9860548814347	7.57435629037276	1.01287492723829	2143.92859783188	582.238680407146	2263.3352013376	7351.14242294153	117.161457386192	471.727236244682	102.700262018676	154.791650944336	6600.34609983903	8221.82557221835	327.552408217785
3	CV137	F	81	non-hospitalized	R848	12010.8097572592	242.492215462731	188.135928993923	95.2460493453584	963.407621551163	15428.7452841042	568.41018794271	1067.7277806999	121.267386341669	11750.1556515949	15069.6814355141	719.771232502029	0.00567392087875592	39.93682534296315	120.502016108012	1.25027433423852	138.760505957866	352.113605093917	57.7969657409834	2443.97361760694	31086.2278764766	368.703659738765	162.598077473255	16.9517197568105	1.39185670115224	45000.3141475406	12.1305263141275	11619.9483710663	652.92090954361	121.034578225501	92.374545082024	74.0972661790658	222.443161159995	925.493019691151	602.107451208411	4771.13583641421	9135.745456686	12182.0504876394	6691.62694500975	2299.09158437186	185.45741167124	6828.61472820635	14362.3014670439	1386.60760451684
3	CV138	F	27	non-hospitalized	IFNa	6447.83776678561	454.867364196077	844.137110277019	34.5342927313613	162.608419739849	1699.49710605999	61.7518209556472	1159.6695231964	96.537308430484	548.290271877065	1096.74958399135	16393.9798566373	3535.91627942014	198877.04662069073	1000	15.7626855678763	0.209914480952632	103.541265700514	11.2641797641376	18.5286630636913	12070.2576682775	64.0141347391378	42.1610697406083	6.36821513485024	1.39185670115224	22.4302403837145	10.5947211471786	27.0083201082853	624.697017027739	67.0746064248781	116.37957952176	11.1432531572682	27.438781620966	890.438051178561	120.289806100184	4493.76120639333	793.879778301505	37.6664456535607	759.246625353868	51.4840330647971	110.513912960264	8989.71195446544	7898.28127421848	218.725679546896
3	CV138	F	27	non-hospitalized	LPS	NA	NA	NA	NA	NA	NA	NA	NA	NA	NA	NA	NA	NA	NA	NA	NA	NA	NA	NA	NA	NA	NA	NA	NA	NA	NA	NA	NA	NA	NA	NA	NA	NA	NA	NA	NA	NA	NA	NA	NA	NA	NA	NA	NA
3	CV138	F	27	non-hospitalized	Null	3900.27981267851	307.475442849706	892.128001901923	5.6308800551322	113.90753275807	906.250530986307	63.6170009933843	137.830149222966	55.2395280312856	577.351967025916	1147.15209487362	351.377484783654	1.13777376117965	0.15206880755238752	0.240953375873809	13.8803053345496	0.666052654424635	76.3955800258032	1.39699572368218	14.3339139268217	2203.58120543211	56.7322887140001	31.2061639516185	4.2343420934283	1.39185670115224	8.13934202131593	8.81336563483365	30.0779634805725	49.3674152982012	58.2500130993606	85.6143728821335	4.33905722074184	16.8533224557506	546.3584252479	102.697064664035	108.020940374902	543.939773469736	27.3342116911493	579.482853508021	48.6721044895844	107.090679561477	9230.37779589311	6820.65426700523	189.039052845362
3	CV138	F	27	non-hospitalized	PolyIC	7108.00642609438	375.067746946758	626.5787273685	5.6308800551322	129.818276670288	838.91817326105	51.0024783574103	903.751689991066	174.672186756493	159.523991025329	1167.6498393405	631.474144050165	0.00567392087875592	4.558921608395223	0.660329429126046	1.25027433423852	28.3612042150105	60.6749766397819	5.33530869236804	7.18867765232938	8681.01802910966	19.9363917457398	21.4891651987841	4.52633298437098	1.39185670115224	64.9392625711095	9.06709580546652	31.9633640002761	475.955362068846	98.3626248768813	15.9696552628412	6.6065677399585	1.01287492723829	1114.3868765026	139.365921594504	3110.28964494993	2211.39537994977	60.2351728683596	812.445971900931	47.6615606204511	117.354147580651	9989.24295837847	4044.06308056506	142.267192691643
3	CV138	F	27	non-hospitalized	R848	NA	NA	NA	NA	NA	NA	NA	NA	NA	NA	NA	NA	NA	NA	NA	NA	NA	NA	NA	NA	NA	NA	NA	NA	NA	NA	NA	NA	NA	NA	NA	NA	NA	NA	NA	NA	NA	NA	NA	NA	NA	NA	NA	NA
3	CV139	F	64	non-hospitalized	IFNa	2536.62257998973	402.619822030907	1047.62811749305	5.6308800551322	151.769378110555	1002.47679415872	32.2365043455318	619.873412728559	58.2363367217634	796.714114368686	3699.81427807526	27066.2335689484	3535.91627942014	198877.04662069073	1000	8.18715889199049	5.52072480285585	51.5336525184243	7.04228439947618	7.04432694944454	2222.51397220841	65.4780582387123	25.9218498901439	11.2743103841729	1.39185670115224	6.42132379174854	1.21320977243773	14.0606091017767	398.907273766344	24.9392904290981	94.3319568973989	1.06751388173777	30.6597036720252	897.65576092333	16.2223405786618	1999.94285665709	765.410594969681	63.7831491656878	377.567326280718	20.2570799089261	349.425207013766	7950.76610926234	6236.96734387105	130.752795464885
3	CV139	F	64	non-hospitalized	LPS	NA	NA	NA	NA	NA	NA	NA	NA	NA	NA	NA	NA	NA	NA	NA	NA	NA	NA	NA	NA	NA	NA	NA	NA	NA	NA	NA	NA	NA	NA	NA	NA	NA	NA	NA	NA	NA	NA	NA	NA	NA	NA	NA	NA
3	CV139	F	64	non-hospitalized	Null	3553.76346669676	310.225502995651	911.621253763535	11.592523781355	136.128063158013	2086.98250725558	27.0105503932576	331.963950551548	38.116883895261	697.615434922314	3287.45356936455	479.266477329737	1.65175583127636	5.635412611403788	9.17731640250327	6.28538420960486	7.19660904091992	84.9698979429593	1.39699572368218	7.18867765232938	742.684600507121	177.932808779501	36.1587683174677	15.3021585102172	1.39185670115224	4.09742864017638	4.54953664664149	16.372818857917	187.826096431969	45.1298600311867	85.6143728821335	1.06751388173777	53.601405356195	862.5932427266	63.9536293824497	600.604881116975	638.772449160078	114.993472908029	388.1869117869	21.5105017652983	316.764899029766	5527.14483030981	4141.43946423407	177.253101726928
3	CV139	F	64	non-hospitalized	PolyIC	4863.28146188077	322.914748855662	734.048937233129	5.6308800551322	176.417029314292	1259.98623116846	23.5206740272571	343.133117033369	74.8152356807435	540.852075553595	3138.96302674966	NA	2.26417013839287	9.02910556033132	11.0709013454912	6.28538420960486	13.4756457522467	50.6771695250742	1.39699572368218	7.91008645346791	1160.59248105448	33.7001084575784	27.2844094434845	NA	1.39185670115224	45.5157706876749	1.21320977243773	29.4076726432523	201.341493393928	15.3020261587932	78.4383422236158	1.06751388173777	1.01287492723829	NA	62.3302970765964	720.109310568723	940.668273586898	510.554564062247	395.643051096934	24.0296199158113	283.962874163467	6049.32659753992	2303.78172743952	108.003793717653
3	CV139	F	64	non-hospitalized	R848	NA	NA	NA	NA	NA	NA	NA	NA	NA	NA	NA	NA	NA	NA	NA	NA	NA	NA	NA	NA	NA	NA	NA	NA	NA	NA	NA	NA	NA	NA	NA	NA	NA	NA	NA	NA	NA	NA	NA	NA	NA	NA	NA	NA
3	CV140	F	30	non-hospitalized	IFNa	3438.24904965263	230.292565873115	1105.02491785114	91.7741379857081	147.096671542822	1640.28921842999	52.2839725111578	654.237245372756	41.0807241285049	733.109431437429	3385.59872974156	19520.2607947635	3535.91627942014	198877.04662069073	1000	19.0340914392634	2.20438451550062	62.1039022811611	10.4296204463229	9.34976465420867	2508.58948833369	174.257169102319	14.9177211962046	8.31179288076671	1.39185670115224	9.15100177354484	5.04511520374272	15.8676210884353	360.02903857759	58.2500130993606	168.409007841119	9.94041546472723	47.5356649195375	865.68762519566	89.835555486662	2291.22471023044	1017.11389470738	77.3924107417172	606.797283898953	23.5748473671302	110.941643992956	9287.141155622	9735.91046589879	171.381479280347
3	CV140	F	30	non-hospitalized	LPS	NA	NA	NA	NA	NA	NA	NA	NA	NA	NA	NA	NA	NA	NA	NA	NA	NA	NA	NA	NA	NA	NA	NA	NA	NA	NA	NA	NA	NA	NA	NA	NA	NA	NA	NA	NA	NA	NA	NA	NA	NA	NA	NA	NA
3	CV140	F	30	non-hospitalized	Null	4400.88622883235	454.18136496753	1512.02690344814	47.9475214098131	265.307613122508	2045.19775120651	66.0902194820822	225.450226446346	68.0132540310933	998.601041036124	7445.79497761805	304.151126339723	0.00567392087875592	0.19819953002430848	0.993673336276491	1.25027433423852	1.92164669101373	59.246163836822	18.4892514589147	12.9196771818975	994.333371724519	46.7614671663544	8.69005954702796	4.96577809149839	1.39185670115224	5.10813984083661	8.55990244826094	28.2052905034026	140.067990130758	40.7921105671062	104.898381770121	9.34368696044686	5.69054372419978	1147.51149034246	60.7065241496191	568.104769469047	1647.47468767264	48.2686057005726	533.628418313977	32.6505600482416	222.346415228213	19828.5992177504	20965.6083166322	297.070480265207
3	CV140	F	30	non-hospitalized	PolyIC	3130.15034367697	290.916421156581	781.492788714787	18.8883265277407	110.701877941775	838.91817326105	33.1890375878405	559.993788883552	99.9929074561797	233.546296058889	3510.97083804522	1936.3040475185	0.00567392087875592	0.029626931892526	0.998556338411733	1.25027433423852	22.4048690300792	42.1212552008532	6.18835362114283	5.0252561527016	2074.96245639149	7.8009018389619	12.1934081302538	5.70190962264163	1.39185670115224	31.259291447898	5.04511520374272	21.3676689770888	314.319494426344	38.6307727661472	42.9989694799731	4.71068577909432	1.01287492723829	2122.81209316525	25.1320054966724	2194.55855258224	1258.44537741799	81.4821664367155	683.727390107232	19.8834465265879	105.377985470339	11829.9217550921	5702.94593799362	102.384534094502
3	CV140	F	30	non-hospitalized	R848	NA	NA	NA	NA	NA	NA	NA	NA	NA	NA	NA	NA	NA	NA	NA	NA	NA	NA	NA	NA	NA	NA	NA	NA	NA	NA	NA	NA	NA	NA	NA	NA	NA	NA	NA	NA	NA	NA	NA	NA	NA	NA	NA	NA
3	CV141	M	48	non-hospitalized	IFNa	3592.26653174182	439.797251936906	964.228432630581	52.195773085542	202.132683114001	1150.96875517382	127.954451399473	662.55043506106	51.5011932944257	742.259160514663	2272.17432077074	18073.3633774392	3535.91627942014	198877.04662069073	1000	10.5656565413271	2.27529979838974	62.1039022811611	12.9150068322951	12.2095305257954	3592.85211029504	3.99661173326054	24.3718844614674	5.84967438403589	1.39185670115224	21.3992593882686	7.54887908991273	38.3818245531336	488.715723790855	32.180054050422	85.6143728821335	5.65136366281314	66.9516958145138	493.233696308659	34.7480383484289	3008.49366269155	1592.17599036786	70.3949394042245	622.749863156893	26.7301026331175	144.07187237952	11039.5297701157	19258.2202514681	171.381479280347
3	CV141	M	48	non-hospitalized	LPS	10569.1474813447	230.653350232323	998.214598700704	156.337702079778	934.199320293213	3637.71542628321	294.099294577674	1034.33780736531	381.881175737808	4588.31058155615	4776.98742468932	142210.02420388	3.24235412355049	224.84756738328224	7.28943347592162	30.0377133880299	955.246185518244	227.920612599277	82.7832235479262	5279.0142976758	19937.8028697191	74.7667621300418	59.4199763324791	117.15999990166	5.31538881760822	56026.2899810527	12.1305263141275	14093.6600484677	677.950028931026	148.543428090225	220.425479620474	19.8459071831237	102.05985755619	1751.24056191957	285.04354975289	5215.09250433695	9295.78824969435	7915.47314922397	13.6192400501325	4197.76545038558	848.672969952631	10637.5461466196	15212.7159417591	426.085088276025
3	CV141	M	48	non-hospitalized	Null	2922.10922275933	394.453300623765	930.646794484732	50.169166901556	191.59990402116	848.94231971694	78.0006286612909	241.200863059263	45.5379606869599	562.434918243062	2734.37664415613	612.282462227792	3.1179553610143	465.81331652344466	6.79894063812311	5.81145520344847	2.91950195282805	54.389374977567	12.0927291084541	9.92401555514751	1967.14992596905	6.63949843393984	29.8290393177918	7.26190978656663	1.39185670115224	12.4978140930216	6.04196290109555	98.9344520108972	153.789086251585	20.722650757593	87.6826749854281	1.06751388173777	20.0002065324033	782.06071953489	28.7998129937538	651.934671031195	1473.71508122983	63.7831491656878	661.857656945005	22.5693416879441	145.142543361071	15721.9554511465	20732.2100491152	165.525014771385
3	CV141	M	48	non-hospitalized	PolyIC	8671.22561522507	266.888073259072	612.441892259441	60.409910393258	256.636558404488	1009.43602238886	31.8273249763019	634.838967841369	97.3046053417152	681.28353551085	2118.30609953207	4866.74171031217	2.46920635801539	84.65551392308453	6.54030656709825	1.25027433423852	36.7597625330356	62.1039022811611	8.7442267157994	8.63057054941578	3751.13759549445	5.8736939997631	26.310571751353	45.2226969851491	1.39185670115224	97.1298406450167	6.54285373437924	53.4627017649858	373.017486303736	45.1298600311867	159.946254914837	1.06751388173777	1.01287492723829	2279.33747424301	467.800152437791	2707.90998276339	3179.08157675764	163.500547413933	1882.35255309636	24.9350404292333	204.684539235429	11102.2033252761	5142.77046577698	148.054617272783
3	CV141	M	48	non-hospitalized	R848	7108.00642609438	317.090267347978	703.501423651909	165.961527041868	644.346403265841	3686.96695682839	455.402793703046	1405.83632083717	593.301495795894	2430.43293965034	2919.60639271306	2005.83931540339	455.83445859508	377.52246765379925	164.387839309339	68.4127519389464	1582.54158256056	317.267708451634	34.208763001756	1712.4078736428	33163.8004466356	89.095802322648	55.3315764400912	9.82434713390864	1.39185670115224	55168.6219642111	12.1305263141275	7125.82017428388	1558.90266244463	188.012093548712	243.160657880351	17.1058058582511	342.554173369386	700.219162532647	170.91899060169	6547.63350540039	12335.5562780571	7155.84666595592	13.6192400501325	2413.4015953235	582.69297681618	9470.49440876992	14976.8076732895	463.364472275047
3	CV144	M	31	non-hospitalized	IFNa	3130.15034367697	215.750796529146	635.021833705941	28.8441827060222	140.840257649419	805.699797723641	45.1749057788785	998.189226727306	33.6835183899346	782.455717410776	1674.46076307313	20420.7043161738	3535.91627942014	198877.04662069073	1000	1.25027433423852	3.25188531844473	22.3269246926909	8.7442267157994	10.0674114068997	6442.68010759301	11.7575114488512	19.5868915045975	4.52633298437098	1.39185670115224	14.2278333872927	5.54266081691591	48.888050792647	659.183227828119	25.7867240680295	66.686168724712	9.34368696044686	21.0552762341947	892.500289556945	37.9795313920756	5502.29640738833	1172.61128326424	56.2073273504621	539.52035233945	28.9463181673453	74.5146981368715	8364.19636187542	6589.06688333749	148.054617272783
3	CV144	M	31	non-hospitalized	LPS	7887.7397341042	262.323743906365	615.748004871928	63.6002745605474	823.968306977677	3442.71556471545	926.691439613214	1372.17548237235	5818.24775505404	9345.51644418664	4435.60678988435	496.332712852241	0.00567392087875592	2.772642156412327	0.680821256212104	4.39833608280552	666.995721503494	2684.72571927537	1146.68101226142	16162.8490461963	30432.7442433889	107.121259034992	51.2586792415355	5.5543216931718	4.40392981638551	64135.3936865403	11.6177407317659	12849.9377509208	1127.9301923283	171.693831460788	137.071864858155	29.5871450196594	83.8364491992647	696.06410129888	85.8048422053771	5911.80795086533	9938.2984508884	9395.41012316874	13.6192400501325	4717.64022525074	1498.46400418013	8793.471375381	7508.84623225867	401.325496153993
3	CV144	M	31	non-hospitalized	Null	2204.82368583519	304.034234458383	670.380298206658	33.5999529371286	102.653665071145	675.90242802393	49.0712100513833	95.1643788367631	25.6010803607946	297.442311223855	1570.63251723523	87.5133778598877	0.00567392087875592	0.029626931892526	0.095176515614418	1.25027433423852	2.15325542839389	27.9389546439944	1.39699572368218	6.46685991788559	601.834708890547	4.92766800870035	14.9177211962046	4.45326105940095	1.39185670115224	8.13934202131593	5.54266081691591	20.9791832755205	28.3446500312154	23.6705961601474	70.755674617894	5.08506147491409	3.78721743045377	228.493835123592	17.2967321008664	78.5182198801562	727.861658063369	29.5311832170657	324.208050978566	22.2019514740425	67.4957149389645	7040.75903384266	7662.96211782135	136.499520613881
3	CV144	M	31	non-hospitalized	PolyIC	2706.27703040384	337.611562063665	431.238126849832	38.2184085202183	170.297169082139	805.699797723641	32.5089729260505	1433.91081572069	758.733336567032	190.734992250799	1805.57808956135	1123.77397786997	71.7775344867456	38.45315069469366	4.72135320920702	1.25027433423852	210.529286630519	146.378203978686	10.4296204463229	43.1768494379037	27593.537238085	6.83206141532052	17.702907409451	3.87048890737362	1.39185670115224	604.903563709385	5.54266081691591	46.9034985991846	913.503855659597	314.187494923292	70.755674617894	10.3400088325908	1.01287492723829	1051.34122276252	17.2967321008664	7660.26651766548	10716.2614402243	406.379314247562	11437.8915016588	49.8803137166811	115.43096217536	9633.70694679433	3648.40747803221	125.028334592262
3	CV144	M	31	non-hospitalized	R848	6021.77988975552	262.323743906365	406.37946126617	54.6978445684326	466.065393222686	2320.87693461688	127.954451399473	1478.87586046504	4076.60103290453	2419.40304181562	1795.14968717982	1797.31672912131	292.215687254272	162.88742437897065	111.60498057079	10.0904084703183	1736.43567413861	1429.26142168552	52.6941858612213	4393.12558594869	31302.1688860586	46.7614671663544	40.153974437522	5.18613809309051	1.39185670115224	51373.5713683965	9.06709580546652	1755.71669286946	3027.65634590754	148.543428090225	116.37957952176	22.192285815714	69.7513761418451	625.198228266934	61.5184620581609	5847.72714830537	8928.76732337641	7813.20214215864	13.6192400501325	1458.72717174273	1075.55762127994	6314.38991316269	5458.07923714672	345.918706615719
3	CV145	M	25	Healthy	IFNa	3977.28466942329	378.468461041839	1058.21872444767	22.9430393824878	188.576364050287	1115.1707027249	55.4673656252975	1159.6695231964	50.0082747913566	670.25975263595	2406.61687010203	24076.4777220629	3535.91627942014	198877.04662069073	1000	1.25027433423852	1.17664212912487	54.9606443818903	15.3429580605235	16.4401374484274	8436.9495028203	104.780349071191	33.1811095690156	26.6017264907696	1.39185670115224	25.532994573966	7.54887908991273	39.9030134029093	715.397182712952	49.4863158950939	98.7856238924615	10.9419478061316	14.2553934046216	760.340587052638	28.3198434689434	6004.08130011039	559.50487429105	107.449477714679	458.603481357415	32.0022625724447	79.7430030968293	13531.6694193797	14458.0012486484	183.139177424818
3	CV145	M	25	Healthy	LPS	8734.07884779707	598.940210803716	1171.85529915013	60.8917493146673	934.199320293213	3627.8891874469	787.110134401523	517.274796874009	923.802869247213	23913.1882007261	7524.32581497615	689.622184374998	5.5531376628232	103.48977391946502	0.161928051402987	6.28538420960486	141.527727674657	325.384093280514	1067.03211426051	22431.2655328323	48287.425070104	159.387580854	68.2562626319323	9.6724440658419	1.39185670115224	68768.43195716	12.1305263141275	14957.8897435837	507.817135891397	136.126029875028	185.575105046017	30.8239432322066	27.438781620966	806.860280483518	88.7074976852528	998.84857336107	12033.361686633	10923.6703203932	13.6192400501325	7928.59169456745	905.998243657782	16246.7867125102	20078.7056323517	444.704471032603
3	CV145	M	25	Healthy	Null	4863.28146188077	308.163189901847	1454.31341265665	50.5085173050081	215.565479247707	1278.38938829873	46.4787999051829	89.4667510676672	48.5167528970716	1148.10992987055	2574.35952173456	350.0169197325	0.00567392087875592	75.66628199372805	0.0902509855091703	1.25027433423852	2.39121878878691	44.9710394001816	21.5358700935296	19.5665420275872	1399.40273373597	1019.10724704126	43.1667897452	11.4276457142494	1.39185670115224	10.1637284796264	10.8501473666592	79.2069391462786	70.4916799608977	40.7921105671062	255.462277626233	10.9419478061316	149.633561184725	1329.51852421944	165.417045850503	59.4488928951517	549.140844868871	196.862626007287	1070.16326723906	46.0373752295628	104.307132395989	16800.5786846618	14841.9071631358	370.489513679377
3	CV145	M	25	Healthy	PolyIC	3669.27107310819	406.704874574389	818.701967956882	25.9207545134601	185.54638720906	1259.98623116846	42.5511936101034	1271.37347361321	561.085020672998	387.026236378631	1911.06450290757	518.504260934769	8.82033348732913	75.34903194881922	2.76840113374888	1.25027433423852	307.349802902137	156.375295710063	12.0927291084541	50.8624391516461	18392.0881470729	44.5648857477063	30.2220324864566	5.70190962264163	1.39185670115224	673.862724671035	8.55990244826094	38.3818245531336	830.22211178775	688.173328246073	70.755674617894	10.9419478061316	1.01287492723829	794.463316043174	28.3198434689434	6552.00004800924	6795.11462541017	500.376902910644	5318.92900430375	47.6615606204511	112.438433356195	10161.5336938873	4185.12195003629	206.815631050503
3	CV145	M	25	Healthy	R848	6060.47969115911	258.803373508552	686.982359989978	43.5942323654422	473.995490873625	2003.64422401243	125.755593603269	1221.06951790367	1938.4396294751	2449.5037277332	2431.78345824892	1546.75359820243	259.999863784526	301.6878331499442	109.055937031358	15.7626855678763	1664.96421303107	426.731473582594	40.6691534694842	2101.79200801812	44667.3221798261	459.693196040249	43.1667897452	12.3504029036447	1.39185670115224	45213.2112595995	10.5947211471786	2510.46177597528	1170.61374078072	143.937296116993	168.409007841119	18.7876351969065	156.692445098707	1199.35442268926	92.2513838080004	6351.00593685006	8912.34013361089	8716.06930928063	13.6192400501325	1951.23895309515	438.769459785115	10718.8489674988	9979.37368323248	297.070480265207
3	CV146	M	30	non-hospitalized	IFNa	2937.52228576113	156.934243560844	1233.62104490512	7.38750922253526	148.656094295219	889.306611485086	43.2091476249041	1109.49701619948	43.3076656008565	361.297244124777	1618.43748334315	18124.7102530868	3535.91627942014	198877.04662069073	1000	11.9890895007625	3.60108124381106	44.9710394001816	18.4892514589147	10.783330541321	4410.8509592139	15.8110290790468	23.4073962360895	7.1872115940983	1.39185670115224	17.2916610636911	6.79385106527229	43.8062322846167	727.855282193852	45.1298600311867	110.752477167536	11.5468242588296	26.3691496595817	434.074593124433	36.3626972083937	4972.82995230192	887.371620292301	78.9145668567888	431.469666113103	20.8155829093308	74.2962369649145	6642.91542753403	8788.53794651552	125.028334592262
3	CV146	M	30	non-hospitalized	LPS	10529.3337684985	305.755354137171	1067.04572275979	62.8074544470734	934.199320293213	3686.96695682839	1001.64748397947	1254.59853407377	2847.20814585503	10364.281375484	4228.98309200626	594.652774190026	0.828798643531742	198877.04662069073	0.294673791508652	13.8803053345496	593.368896931595	1033.89448500363	522.074313684859	15146.0218590535	41175.5809515796	124.811556043226	70.7323742134657	33.559748793116	1.39185670115224	57973.1556659868	12.6441241213435	12157.0014740873	1558.90266244463	153.157718860194	176.553959921787	32.9110716605762	29.0470608603725	1156.83512237738	118.694781061505	5269.67694230475	11670.9359579115	9914.17257164648	13.6192400501325	5551.34904526734	1430.15996848861	8074.86163766717	10292.9125891093	438.49341467018
3	CV146	M	30	non-hospitalized	Null	2166.22509615383	267.238627117565	1052.48192726493	5.6308800551322	104.267176179862	432.072079450426	41.2311500771605	43.9904676342359	23.0447815608069	303.500249938088	1475.81421944182	553.839884471906	0.00567392087875592	198877.04662069073	0.00975095878700199	3.93190849822989	NA	26.531048137081	6.18835362114283	8.63057054941578	496.419041525963	7.8009018389619	10.4200975850059	24.4805010638505	1.39185670115224	13.2096548657335	1.21320977243773	42.5468248264312	28.3446500312154	15.3020261587932	42.9989694799731	1.06751388173777	6.1765059769155	1014.18163976603	13.4969880436556	42.4332603010998	634.29316381901	109.116043317076	249.618144471017	20.5831541577623	62.6313949357966	7484.30782813211	9406.5504339748	69.4264637331966
3	CV146	M	30	non-hospitalized	PolyIC	3630.76907008001	221.594390342478	896.560807566037	5.6308800551322	170.297169082139	872.436292861676	36.5660554006448	1229.4491931151	1159.20140137233	104.654741339259	1518.55224314131	952.802706211146	3.69634459347539	198877.04662069073	3.20448881455814	1.25027433423852	212.248437056488	285.4614248956	15.3429580605235	50.2260998619419	19734.7726853051	14.7901927319117	25.3396726020363	38.7067771710538	1.39185670115224	583.410942677669	7.04519656195399	36.3188881010209	956.545548095832	353.085308141067	110.752477167536	12.9689526616406	1.01287492723829	1320.11671812369	66.3876794618938	5331.74551246627	8704.65299747975	470.760721300524	8000.37284356514	70.2138575371187	155.435866911898	6884.03037804102	3454.04321315	130.752795464885
3	CV146	M	30	non-hospitalized	R848	7069.11036305324	194.967807846097	741.763228041317	28.8441827060222	382.849538572869	1581.63410499301	104.491981105349	1296.54922589683	1121.80082393005	1045.38800566039	1733.22636145373	1468.49096016171	133.481768141407	198877.04662069073	75.8373181159932	10.0904084703183	559.167959410919	239.402354788812	28.76465825262	662.227002426894	38685.1362858	41.2841107384694	46.1920513076997	68.3880116314018	1.39185670115224	20013.3795760993	9.06709580546652	1550.10402262685	1011.76041855939	80.4124891521638	146.554065573155	17.1058058582511	21.0552762341947	996.643215704807	105.903603748644	5362.98962457668	9963.24187084626	10343.6562917659	13.6192400501325	1415.08568797856	732.972553725585	6638.43098311399	7354.08353836665	278.865661615592
3	CV155	M	30	Healthy	IFNa	5712.39787479276	325.310524771914	1479.90803712109	21.9383216488199	302.411958404881	2429.43967561776	56.1006505354042	987.071320313628	50.7545605127531	547.232140087368	4664.78329606994	23099.3041737632	3535.91627942014	198877.04662069073	1000	34.9835878757205	1.13524725933834	136.382934055857	23.0240184096272	15.0379950241568	4267.15843357808	52.8386193063388	53.293089524423	4.2343420934283	1.39185670115224	16.268805788835	8.55990244826094	24.49963676888	687.322381916858	40.7921105671062	62.4375272144357	13.3778985612887	132.091233102623	672.146070924979	91.4463255170414	2889.46109945846	1350.92863305979	105.655335950535	521.694498769951	38.6031225352105	106.876633712418	15863.6589160583	21164.6252594995	457.140066397601
3	CV155	M	30	Healthy	LPS	8318.16593491703	292.992364345297	960.695659227575	48.8052923613022	863.302296418743	3109.29178696187	784.668094856586	753.997001981879	852.985111339384	10716.4260409402	9611.62018089046	842.5561751756	0.00567392087875592	268.33095843787623	0.208612512797005	34.536208094054	178.645652385746	372.517033031995	901.247167871155	18183.4454068359	18996.9332085758	116.527328199696	55.3315764400912	10.2047177755621	1.39185670115224	56023.3644228799	12.6441241213435	13494.1028834289	618.415069937836	132.458671597767	127.051363405043	24.778756704978	73.1188351249849	830.607658496141	78.5362871763294	1682.84244012804	2660.18491511963	9330.49482927561	13.6192400501325	4308.84328203047	942.682451133885	12710.6948225456	13775.1081191629	352.052820657062
3	CV155	M	30	Healthy	Null	3091.62954450567	338.294080833516	1194.48555567855	16.8264672632607	173.360512645516	906.250530986307	59.2507294044426	78.070870078286	25.9669591086	780.346934505344	2968.84041955248	606.396727837128	0.00567392087875592	132.99759545281205	0.00392379809096836	166.786479520402	1.74590925518715	54.9606443818903	12.0927291084541	10.783330541321	430.459963595564	149.345059789363	14.9177211962046	7.33664776503776	1.39185670115224	10.1637284796264	4.54953664664149	42.6865363848924	42.330793420809	23.6705961601474	53.2903028942367	4.33905722074184	223.655262537084	706.449388342599	53.3958991005987	68.4744778547112	742.604975247261	132.456224496654	509.550780139361	19.8834465265879	71.8896019140771	14997.2072175667	18997.8110510775	183.139177424818
3	CV155	M	30	Healthy	PolyIC	2922.10922275933	384.589688261705	829.868286947624	28.4574868271507	156.425534750526	865.70888488873	39.6396816492671	1312.2223552379	184.348298058349	296.567861136679	2982.63313861059	1142.75412459827	NA	56.75050882879407	1.10409675245073	1.25027433423852	84.0595386971176	71.5362916722654	13.7308526494225	14.192854929891	7793.01472811542	7.60636785532964	20.1557685361702	5.03918493908426	1.39185670115224	398.219561221706	5.54266081691591	34.4873677486623	734.079980400329	272.289576616555	34.8245298410209	8.47458734205416	1.01287492723829	1096.80481873801	12.4545317516141	4167.13346717211	2477.1953797056	248.096356322804	3501.38778792555	36.8348539167677	88.8352855930607	16472.5763939658	9981.31535112315	108.003793717653
3	CV155	M	30	Healthy	R848	6215.3430028568	235.332340006378	708.990611100312	42.7101631579249	495.049376321033	2299.33152415101	128.503093190323	1204.31523678918	609.835081560269	1322.33328557805	2903.55097179884	1479.86291935754	305.384759870761	168.60598733591237	97.9922925173179	59.8905362715047	871.429312887214	250.896471965653	51.5368202931148	2781.78878032204	27383.2093864923	128.37685606517	45.1823251472759	5.92362239438259	1.39185670115224	43022.9622053657	8.05380750049093	2636.03952098432	1103.51341272747	98.3626248768813	92.374545082024	19.6338278171583	255.36790143655	593.76422244387	78.5362871763294	3810.57619732554	2923.92057255277	9625.82155283499	13.6192400501325	1252.18827375188	1071.94383431079	10089.2104475143	11895.7712090456	315.339595252942
3	CV156	F	62	non-hospitalized	IFNa	3846.3774694231	469.642104091701	542.262745388033	16.4115568523845	170.297169082139	1271.02020367317	52.0280533213865	874.891282274164	54.8653091405038	575.310599721502	2226.80234679117	23551.0965748891	3535.91627942014	198877.04662069073	1000	1.25027433423852	1.77263812835529	68.6778514768309	10.4296204463229	14.192854929891	5726.16915071349	8.09337933635442	33.7752356550092	1.19231988990774	1.39185670115224	12.4978140930216	6.54285373437924	44.4516592634634	564.860958750585	18.6286810912203	73.1203957438252	20.8241479119855	12.7095133962216	334.900405808368	29.6006641065803	3654.61348512236	481.582826342384	52.6084186301783	519.282927472794	36.1998566357149	110.727781804873	15212.1675400559	17463.6048822748	165.525014771385
3	CV156	F	62	non-hospitalized	LPS	9735.57454595389	325.310524771914	581.024963895113	65.1766532707696	880.459307254733	4397.14460065504	427.32441318339	837.166172977252	775.37091693047	9663.37894994344	4071.18873191836	428.593145602045	0.040104490237654	NaN	0.178756715199229	60.3188795009243	349.93588768791	394.443787538394	564.451609172595	14717.1571972632	25780.3587223967	182.845176492798	69.7001547911764	1.19231988990774	1.39185670115224	52870.3676423782	12.6441241213435	11642.1064069946	956.545548095832	111.936574450122	132.135137775419	40.1140522276214	139.089895300416	498.571260360051	144.117184344174	2191.88972360466	6599.74612582661	10087.4809377857	13.6192400501325	4493.73894106447	1466.50056398846	9829.19317938179	9106.03705563726	475.826251008154
3	CV156	F	62	non-hospitalized	Null	3207.18548844856	401.939107878888	574.299313971371	8.43304869941773	156.425534750526	1150.96875517382	41.2311500771605	43.9904676342359	41.8226588604767	412.711360297487	2014.73778584991	8653.04583711193	0.00567392087875592	2.728827678678198	0.0203887278613113	1.25027433423852	0.488358008769079	36.4316710183487	1.39699572368218	10.783330541321	1301.08368106091	4.92766800870035	27.2844094434845	1.19231988990774	1.39185670115224	4.09742864017638	7.04519656195399	36.3188881010209	35.3156635583878	15.3020261587932	78.4383422236158	15.0245831109163	1.01287492723829	1047.21086986791	28.3198434689434	84.004009960134	329.259632991457	22.3696247682417	357.239648186442	28.505409435409	123.335738969666	13611.3803880418	10587.6057347767	136.499520613881
3	CV156	F	62	non-hospitalized	PolyIC	3284.21301456458	311.943047957117	401.988117141309	5.6308800551322	148.656094295219	1133.03553686395	35.8937141690161	1076.07875170076	181.116718162163	464.135259527172	1660.58250470757	417.440920215687	0.00567392087875592	0.003029896242834704	0.415152681065859	1.25027433423852	136.916972762501	70.6787560359332	7.04228439947618	20.6003208421225	10163.1071125734	7.8009018389619	25.3396726020363	1.19231988990774	1.39185670115224	227.504440883737	6.54285373437924	56.927940052822	656.052496623966	130.169399506524	62.4375272144357	17.1058058582511	1.01287492723829	615.780599937117	33.9416449627685	4854.5888760999	1879.69681565028	221.07300098447	2826.04468106284	41.7274613956214	118.849725980303	9330.40213222165	3147.84405486863	159.684480358154
3	CV156	F	62	non-hospitalized	R848	6680.58722180376	402.960192583854	418.348596562854	41.8214424551983	468.710937384542	2831.58869438997	142.087535036671	1355.35658062528	937.50182511647	2343.40841605911	2177.48222623569	1686.22623261609	199.809118322183	171.50319771408633	110.918040540257	16.7003610040437	1348.36403222699	288.347864733119	27.3594185581008	2529.10539069348	40527.94154741	90.2504230476898	54.3118364147514	1.19231988990774	1.39185670115224	38060.3030161749	9.5753296734358	2453.90288800916	1389.37871627282	93.8585298409453	121.805449849355	32.021262155565	129.763863500175	419.954750897724	97.8806228065749	5711.02243257752	7244.3130572187	10281.6238809737	13.6192400501325	1492.65954721181	617.427907545361	9787.73830205513	8651.99150056036	327.552408217785
3	CV159	F	62	Healthy	IFNa	4554.97563495237	310.912636499345	731.777373146605	47.9475214098131	203.631194737427	1296.85852906655	56.1006505354042	1014.87018775925	55.9882205595362	648.803987230999	975.851466127394	20778.7631006336	3535.91627942014	198877.04662069073	1000	1.25027433423852	0.260558890855371	67.8203297084807	12.0927291084541	10.4255957613721	4842.27347201039	18.8992023153818	29.2402790723099	4.81910551255033	1.39185670115224	14.2278333872927	6.04196290109555	13.736350960606	690.44491029127	23.6705961601474	57.9833815758892	11.7490806427281	1.01287492723829	618.920957482369	86.611413549497	5619.61141372678	819.525956927988	54.0839794477015	497.184562161133	21.5105017652983	87.9719900693827	12134.1532825809	9576.32099036252	171.381479280347
3	CV159	F	62	Healthy	LPS	8970.01832779044	638.906199405428	731.32290685184	69.5274941172461	892.696437459572	3336.84437410325	573.987482832708	1047.13471717449	1932.3289917417	9511.93196744801	1930.23166337608	928.96124991454	0.00567392087875592	0.029626931892526	1.08113248615059	1.25027433423852	338.046707839282	597.610008323758	581.078819259781	21230.6838366335	60216.3396813885	99.8786528922099	62.0850702602523	7.1872115940983	4.86130570756142	64364.54264595	11.1057955127116	14792.9630231387	1301.39734679421	99.7159078869019	118.027425663457	28.6189300160817	10.6665369252774	650.264317826752	90.3188786951767	5102.19254023541	13937.0648466644	13225.2874126218	13.6192400501325	6420.27993567848	814.109735860048	17592.6555899525	16060.6966150725	388.975459714494
3	CV159	F	62	Healthy	Null	3307.31992326753	429.545930292454	668.530150564882	26.5097515059524	132.977028976381	799.092417899507	48.1661610232641	68.3890565988031	37.3769270304026	613.775554696434	926.000538558503	525.686861836313	0.00567392087875592	0.029626931892526	0.00335964012815338	1.25027433423852	0.346797803285573	42.9759042424542	7.04228439947618	9.20604272102577	542.650799645074	16.6309096832944	21.107366158361	5.48059455647496	1.39185670115224	8.44273910109572	4.05619470061397	17.5908582185828	28.3446500312154	8.36577007107564	34.8245298410209	1.06751388173777	1.01287492723829	551.642867572908	55.5082394216983	62.654134702578	522.807465027613	45.2268621992612	407.361632229899	15.263873555542	74.0777223557461	14708.4690192634	10989.068239928	108.003793717653
3	CV159	F	62	Healthy	PolyIC	4246.82945716139	400.918096601734	464.856854532253	14.7442789075544	173.360512645516	1061.98964070908	40.5690309277658	1249.00844726555	592.802353249973	419.903195854778	863.298892086812	1108.1452264812	0.00567392087875592	0.029626931892526	0.600169074012033	1.25027433423852	81.3512744643967	192.109177185701	18.4892514589147	26.7237645440293	21304.6820069966	4.92766800870035	30.2220324864566	6.66545601956699	1.39185670115224	338.907733916652	4.54953664664149	26.6105504970356	833.313619947112	139.339475991915	42.9989694799731	11.7490806427281	1.01287492723829	985.297301153305	83.3838522091432	8689.63104210399	4503.68140935365	366.65813173471	8387.56983228471	33.7262386665886	107.732741852319	11340.8911962696	5890.28052380992	125.028334592262
3	CV159	F	62	Healthy	R848	12051.0952364934	276.327404671449	520.566030803713	88.2545862504934	460.767661253905	2342.47823494064	113.53227308183	1512.63736828439	896.606943300398	1556.4728596661	966.394882316139	1775.32392071478	263.052614990247	137.3604792158355	319.840763597649	6.28538420960486	1209.71538127262	239.402354788812	31.5205159457448	916.27741662561	45417.9171661996	444.011470988336	46.1920513076997	11.8115598799738	1.39185670115224	29481.6347031388	8.05380750049093	2105.4274961994	2697.25899845651	71.507729505378	121.805449849355	19.6338278171583	18.948059218416	720.97603832557	312.70478880254	7303.07804431526	11972.6566018342	9676.73701506121	13.6192400501325	774.518781370174	374.717074520265	9853.08617920001	9647.33878940046	309.243053380138
3	CV169	F	32	non-hospitalized	IFNa	4000.3865843575	602.183673294936	599.644639414596	5.6308800551322	185.54638720906	1002.47679415872	57.1116142200196	902.641475892358	45.5379606869599	612.797356189646	4056.68235586671	30722.9754452395	3535.91627942014	198877.04662069073	1000	1.25027433423852	2.18790772214209	54.389374977567	16.9289468306644	12.0672616488951	6572.41587325964	9.56698505129078	22.0630531430661	4.59945366677652	1.39185670115224	1.08754290912751	6.54285373437924	1.1571465141074	599.546474114041	29.1886555557177	87.6826749854281	7.30219766363118	1.01287492723829	386.030369283128	25.6087167431428	3130.09643793411	508.331107679111	43.3111057741216	449.246557033342	39.9828878466394	94.0054818554777	18465.6479242679	20693.602236489	153.86071064534
3	CV169	F	32	non-hospitalized	LPS	7224.7445487106	330.781552991155	644.370715822083	23.9416880860743	567.785008707557	3015.88526979116	302.188733337981	665.321462466344	1907.97572733296	6964.76612833298	6142.42018569923	389.046601228756	0.00201082198436094	3.907765470464284	0.431771236445922	1.25027433423852	280.89129736928	463.615171815098	485.684082123632	5395.24681355769	26640.1317303075	83.9148895151603	50.2430742180686	4.59945366677652	1.39185670115224	35749.7362267683	10.0845527147174	2532.36193547696	962.687201480416	98.3626248768813	104.898381770121	21.7638724834004	23.1735237610084	349.45896843475	113.90458701882	1530.44414139537	5743.3473677402	5434.28783115212	13.6192400501325	3588.02429467188	1006.63464026108	12483.0679610172	13716.7489818304	426.085088276025
3	CV169	F	32	non-hospitalized	Null	2552.04846073556	330.781552991155	570.927788003708	5.6308800551322	126.651762820116	675.90242802393	56.7328312653494	38.3598062654144	16.8812493836305	759.510457489499	3367.40082825707	332.389316210105	0.00567392087875592	0.727392477792726	0.0757987398863251	1.25027433423852	0.845687054592666	32.1771559364358	10.4296204463229	10.0674114068997	1202.38941059643	9.76477241834327	10.4200975850059	1.19231988990774	1.39185670115224	1.08754290912751	5.54266081691591	1.1571465141074	28.3446500312154	23.6705961601474	62.4375272144357	3.97040020910271	1.01287492723829	451.375867982048	39.5981991941304	44.6273100295709	439.007796856252	92.7707204092376	402.996762690779	39.4403195884841	72.7655127146967	14681.1436225205	15902.2811546597	91.2424288720535
3	CV169	F	32	non-hospitalized	PolyIC	3592.26653174182	256.687057239388	396.468237730939	5.6308800551322	179.466792996354	940.357402718899	44.5209900988235	1181.98657295647	1285.67220846306	395.968934974249	3284.46513290604	360.237023400238	3.85922838071305	4.458615416251764	3.34432826329247	1.25027433423852	217.476380655137	222.184095508109	13.7308526494225	32.0670919974383	21784.3944531037	5.8736939997631	23.4073962360895	1.19231988990774	1.39185670115224	460.186354399639	7.04519656195399	29.0062835802514	765.161551502178	989.39488230329	70.755674617894	10.1400385976598	1.01287492723829	706.449388342599	18.8432142574973	5925.09342496773	6044.91064986618	558.917695217139	6865.26648299117	81.0066329138461	122.481307729123	12557.8804089051	5572.06785294366	159.684480358154
3	CV169	F	32	non-hospitalized	R848	5133.22490481755	321.202598955403	460.709218155229	5.6308800551322	341.607515740591	1819.54950540868	119.116420253853	1243.41913044354	1859.6947820546	1323.70162333501	4058.61456234397	1271.54927929231	159.067313333706	101.69503113767055	76.9613009202264	1.25027433423852	714.124660636486	291.235288617481	38.1265617786362	882.48004331435	40469.596618126	31.5532120672585	32.1925578049677	1.19231988990774	1.39185670115224	19354.9787340721	10.0845527147174	356.411498221926	1558.90266244463	121.034578225501	116.37957952176	16.2704069530229	6.66568867495667	448.138040826806	36.3626972083937	5953.35266692746	6791.61443031354	6424.27957875044	13.6192400501325	1028.87623127459	968.114552141428	12192.0738127031	13883.0246026773	260.730619506571
3	CV170	F	33	Healthy	IFNa	3399.74208667829	260.916599958032	491.48034947455	24.9342560628503	157.973951543934	1079.64740395822	66.0902194820822	1087.21557966546	69.8999522270788	485.912109253698	1681.74028669291	22280.2816393597	3535.91627942014	198877.04662069073	1000	1.25027433423852	0.182289528515671	49.2499798811018	1554.50981666415	11.1406017139846	4077.93908332121	29.4160247771716	24.3718844614674	5.62809349368447	1.39185670115224	7.12853626939711	4.05619470061397	18.5349945420012	690.44491029127	32.180054050422	70.755674617894	6.22288075879169	1.01287492723829	973.952987399057	42.8398548716855	5362.244027465	301.450524008714	38.2232040194927	341.011981879441	23.5748473671302	70.3545340162772	12593.2993967851	3865.46326613432	91.2424288720535
3	CV170	F	33	Healthy	LPS	7770.55102044786	306.787527238639	482.327601854631	56.3474006545229	885.355896217771	3298.59025831388	819.541170002352	670.863474125965	1814.20201053604	9414.34829443209	6825.74525080005	659.695882614261	0.00567392087875592	0.029626931892526	0.0872855484769827	1.25027433423852	226.682346467361	269.603009475182	1851.21333740195	17108.2438075389	47313.7461870145	125.999008859031	55.3315764400912	6.07164851602951	6.21258867202369	52494.3877602897	9.06709580546652	14562.6358421772	1480.24709133454	111.936574450122	121.805449849355	20.9094168622665	10.1595498190783	1063.73477037287	86.611413549497	1832.0894155842	5055.00803642807	9194.72512106304	13.6192400501325	7725.99610240377	1338.86061977282	14643.7801287945	4723.27732256225	315.339595252942
3	CV170	F	33	Healthy	Null	2821.91336817469	250.318624859127	491.48034947455	26.9012118291042	113.90753275807	805.699797723641	57.9939227818263	46.8147584225823	48.1440925117765	511.986822601332	1524.72054215269	627.036756106444	0.00567392087875592	0.42006841321233906	0.00350362925778371	1.25027433423852	1.88468479345836	22.3269246926909	1339.87838414658	7.18867765232938	517.249475574976	40.1944187839904	19.5868915045975	6.29400980539379	1.39185670115224	1.08754290912751	5.04511520374272	14.9868917010872	3.75	15.3020261587932	62.4375272144357	1.06751388173777	1.01287492723829	900.748954470522	39.5981991941304	33.1055774743923	163.414863448476	43.8944457491413	306.759431889712	17.5235996490107	84.5136075729891	10921.0279105781	3358.00074518616	80.2472125268999
3	CV170	F	33	Healthy	PolyIC	3553.76346669676	235.691419378092	350.90633561172	18.8883265277407	170.297169082139	1187.03899108302	43.8657415869866	1274.16999301109	1425.87306952515	224.685581523546	1467.41924680523	1923.22049164189	1.7332009697091	1.5944497750636777	3.21723451407014	1.25027433423852	211.83871050376	307.134031776359	1471.26932170622	19.9115841584459	21037.8761186319	11.7575114488512	19.5868915045975	1.19231988990774	1.39185670115224	298.09998249213	1.21320977243773	34.1332625335191	861.112073194905	314.187494923292	42.9989694799731	8.55328346013942	1.01287492723829	1523.99453961683	25.9268336000091	6796.74378841789	3651.36645143581	466.05774519982	10067.2982556832	54.2718608575673	163.392457805911	11065.629560318	1942.53663880287	91.2424288720535
3	CV170	F	33	Healthy	R848	8396.55266089054	231.734956020174	341.446551972468	41.8214424551983	463.41763397899	2256.40894696634	134.510718683877	1321.74130121816	1972.9782115309	1292.83014021267	1737.56067346993	2617.25572389763	235.466978894825	181.64056699091307	135.561443788446	9.13908010561819	912.32003476341	273.925234972429	1151.58380159064	1264.20944894844	51704.8082089993	100.111624271755	43.1667897452	10.9680376459418	1.39185670115224	22909.8101676639	7.04519656195399	2697.28257751293	1431.80060925682	71.507729505378	129.612518604491	14.6113250525338	3.78721743045377	1327.42878959056	115.502174228649	6306.83576756015	4357.16467732823	7605.27684547658	13.6192400501325	1777.4298975285	833.368627397443	11471.4244140527	3787.02508796534	254.702196894755
3	CV199	F	29	Healthy	IFNa	7224.7445487106	356.696431832397	724.499911632797	101.383395539482	185.54638720906	2045.19775120651	62.9962675791846	1087.21557966546	67.2591644459773	918.114073543969	2900.3449464386	16951.2374742316	3535.91627942014	198877.04662069073	1000	43.84652553751	0.463052212050024	190.678585735455	12.0927291084541	10.783330541321	3749.65661409591	181.001507629941	114.627253587485	10.0524650925432	1.39185670115224	12.1929568023519	7.04519656195399	36.730409195435	627.836602473348	36.474786385457	116.37957952176	13.5827911805082	136.754267421182	704.372954239918	105.903603748644	5913.41696959362	655.905129910257	127.93817294912	484.581866672724	41.313215434179	80.3946908020178	9669.9545459336	5731.50545812884	544.658505606732
3	CV199	F	29	Healthy	LPS	8122.37232205602	210.605587441867	797.659467757968	97.9909895093919	843.656615317163	3986.63959444285	943.680372749947	898.200748560795	1907.2169754624	13423.7672906022	15597.9694035374	524.967940907045	0.00567392087875592	198877.04662069073	0.254260026749197	10.5656565413271	286.093167152723	469.536190154003	1669.95159757653	7258.9214670871	22452.2551988532	151.155449480668	89.4241638019817	6.44246262712331	5.31538881760822	67790.2038312455	12.1305263141275	9106.53457174733	999.501812243718	176.346976853735	146.554065573155	30.6911908251755	29.5841351448108	675.268500508727	104.300775532135	3056.11236045202	8654.28458685335	10373.1099366438	13.6192400501325	3237.9124679739	727.160583939364	9888.32976930337	6402.58149478057	563.512168009534
3	CV199	F	29	Healthy	Null	8671.22561522507	215.38430280926	751.726433380207	97.9909895093919	154.875307168272	1839.76817028365	110.72161292764	103.708376580945	64.2461705503888	808.767682069432	3032.38496820001	720.52778755875	0.00567392087875592	8.043711414314842	0.00565397243058672	27.770638447164	0.330832513789321	199.264072908455	5.33530869236804	7.91008645346791	429.557549371998	93.1421330077978	171.215595527787	17.9790933907648	1.39185670115224	4.09742864017638	6.04196290109555	36.3188881010209	21.4570545603612	36.474786385457	121.805449849355	5.65136366281314	44.2427048297501	992.517234645847	194.414132922881	33.5407765915634	373.075916308962	118.718745757148	497.184562161133	43.7885714185227	99.8054386039775	8772.826658686	5227.20622960836	475.826251008154
3	CV199	F	29	Healthy	PolyIC	14041.816906149	535.310079591179	887.693588999814	76.6377803451682	447.483647909891	4873.59769874481	83.0087699719482	1529.53045713952	3745.13588214157	957.390259227942	8154.71425721996	1992.63516280922	12.498966524768	9.734969390885128	6.96791728804878	1.25027433423852	890.601197552552	851.433299186672	31.5205159457448	275.121625242683	23396.9261507345	31.5532120672585	221.264507271214	4.81910551255033	1.39185670115224	2348.0854064477	14.7061697413587	240.496470269264	827.130021691756	1927.73127563582	92.374545082024	19.6338278171583	6.1765059769155	3436.65681214209	153.599656610717	8118.39388677078	8167.05427522464	1216.26922927534	17723.4080124984	206.715529160386	278.418353422651	21492.4958469071	9248.78093216718	1018.16110940746
3	CV199	F	29	Healthy	R848	8318.16593491703	275.629947800176	552.51846793061	90.3721839312769	606.222550383296	3346.42828492181	188.758935183482	1383.39235441311	3437.03456622407	2816.89491343106	4429.97746133891	2882.97086751976	246.165678174421	207.7254122934137	240.132858339938	24.1165404943845	1638.90311091104	649.843987602655	57.7969657409834	3933.80245851357	29103.7801186652	180.387355431308	119.91333795359	18.2961414748726	1.39185670115224	52984.5357625763	10.0845527147174	4948.39239572561	2521.85116931596	157.780036374338	132.135137775419	26.081872710563	50.2883696116811	530.476432833679	129.047503747781	7435.40994700972	10849.3739922981	9621.59649682132	13.6192400501325	1185.33680341073	628.202692981543	9011.7330560187	5410.01077307923	550.939339571406
3	CV200	F	56	Healthy	IFNa	4632.03484842789	373.707405410038	923.127656908055	53.0335756262511	305.236503078446	1839.76817028365	67.3211273783388	1274.16999301109	47.0266421671911	843.972014206776	5087.79497032373	22410.9777904787	3535.91627942014	198877.04662069073	1000	1.25027433423852	1.70013869876546	73.5371970147745	15.3429580605235	13.6278084444479	10083.0536584658	173.033615451126	21.4891651987841	5.11263839892271	1.39185670115224	11.1776759493544	8.05380750049093	21.1086023446373	771.369742660553	49.4863158950939	98.7856238924615	15.0245831109163	26.3691496595817	469.673049329483	68.8204489607072	6775.16952334133	1066.47680448278	107.449477714679	471.727236244682	28.2845274549602	140.647354963677	11036.9207906539	19987.879999182	272.81259752909
3	CV200	F	56	Healthy	LPS	9064.50174286646	311.599617736108	479.262268660059	106.726688119381	917.128490971924	3961.39600551603	1390.47322945223	1321.74130121816	793.744367954106	20989.4378595099	8099.17739782385	597.58531444103	0.118751661450471	0.8455730246332488	0.52040137572126	25.4908212996327	445.4552689222	371.057700734938	545.737530408024	11259.2600710815	49522.894142647	187.770555834673	62.4955899576803	8.31179288076671	6.21258867202369	65756.0475724654	10.5947211471786	12974.3239454211	1504.45743869871	232.73691443848	188.25401359929	32.6883901590559	104.925692979356	799.629361045041	120.289806100184	5160.94076981059	13233.8346384689	12954.2021961727	13.6192400501325	4025.92051895308	1579.55562958764	7412.55224823622	10428.0231699651	444.704471032603
3	CV200	F	56	Healthy	Null	3384.33894747529	390.371400591038	674.539021532911	35.0922943894287	164.149678309791	832.250399584943	53.9429067880071	59.8566608842059	27.0655533979097	325.11834417924	2998.08581864046	672.387211077744	0.00567392087875592	0.029626931892526	0.00693589592693585	1.25027433423852	1.42305722133799	48.6792131936026	1.39699572368218	10.6402915659356	625.60601864856	19.7286616227499	23.985682019896	9.14190200993476	1.39185670115224	7.43170411057494	4.05619470061397	16.0695341201692	35.3156635583878	18.6286810912203	87.6826749854281	5.19788046366951	7.15779096925616	796.529854940573	39.274334969802	85.6988278158038	526.441473077244	34.327012063205	312.066313458074	15.9896568564832	88.8352855930607	10497.3495449629	15927.7670641617	136.499520613881
3	CV200	F	56	Healthy	PolyIC	5017.51214107292	153.300451156219	479.773673568411	11.592523781355	203.631194737427	707.88193564262	48.4249962990522	1034.33780736531	106.53969688567	447.109556042676	2522.19562861029	707.685007199022	0.00567392087875592	0.029626931892526	0.598139833736643	1.25027433423852	84.4366336724784	53.5325437142459	1.39699572368218	10.0674114068997	10041.8341668637	123.625090358384	12.1934081302538	7.93596599467117	1.39185670115224	282.757109113058	1.21320977243773	47.8944724787474	677.950028931026	199.722041991289	57.9833815758892	8.35666434291904	1.01287492723829	1059.60315280712	202.997442916087	5915.42899220068	7934.55692382802	179.281059096452	1445.24911803094	27.3980793254747	137.652716423353	5302.83443973629	3032.70039831026	125.028334592262
3	CV200	F	56	Healthy	R848	6021.77988975552	363.162612706529	357.917567280353	55.5244321480784	506.83536417441	1962.32312441405	133.966605956814	1417.06349694912	495.167501675168	5451.53882696138	4286.78323460917	987.982371959188	108.975898415827	52.105146575687016	55.0229091186842	9.13908010561819	832.950884804133	209.286733645897	28.0644010311975	753.972723969619	75970.6419481788	117.707759806091	40.153974437522	7.71092930386849	1.39185670115224	45779.4911814481	5.79210358562628	4230.30593154869	1540.75831845844	157.780036374338	119.116247640558	19.6338278171583	40.4159475846479	747.918966191043	70.4415146352162	8196.00814297527	14519.0504960914	13236.2027792037	13.6192400501325	1977.8073514185	602.601683043882	8933.50963605773	14073.7363404245	266.767507248929
3	CV202	F	32	Healthy	IFNa	3476.75482905032	297.138744235531	378.559949171077	10.5380976727027	191.59990402116	974.753633533341	47.7775315919494	1187.5676415181	44.0507303960501	638.380381111179	2433.6380274966	22010.6237082113	3535.91627942014	198877.04662069073	1000	5.33868659616056	8.21480586486446	63.5329179265709	18.4892514589147	14.3339139268217	9056.55742425486	33.7001084575784	25.3396726020363	5.03918493908426	1.39185670115224	14.2278333872927	4.30256641355903	226.170886881366	740.301834430884	15.3020261587932	70.755674617894	10.1400385976598	23.1735237610084	644.00395307954	44.4623363129454	6326.34194851704	1322.33791833736	108.908855926474	568.282015278227	28.9463181673453	91.4223373479534	12651.9506281699	8007.59786237137	113.652138293311
3	CV202	F	32	Healthy	LPS	12373.8586683327	253.152740571355	315.93668003895	50.5085173050081	895.14213375943	3835.91453863067	1046.5878492647	1428.29414709338	10600.9242981589	12779.5261133034	6022.2004638864	1544.98439994776	0.00567392087875592	3.215808639682837	0.976869100795677	11.9890895007625	212.624652435323	2561.40090615242	645.337231991645	9519.59693929922	31753.7157307628	135.533597150011	60.4443274929133	9.59654538833991	1.39185670115224	51548.3472344043	11.6177407317659	13589.8092093496	944.256976539054	134.750120393191	155.581955047191	27.1726242817363	38.2369546177473	1160.98007183534	188.161509180801	4873.28094524512	8505.21574733647	9244.30095465367	13.6192400501325	4269.87901184006	774.649382417856	11256.7677179947	6350.28432696767	407.508080661368
3	CV202	F	32	Healthy	Null	2667.7250738442	246.767264077994	375.725937539574	6.35147074702545	128.235991519808	772.784923531096	43.8657415869866	43.9904676342359	21.22464937486	768.904550704389	2006.75866440383	477.848205134534	0.00567392087875592	0.027556983068203394	0.00531975782640936	29.5852862828637	0.627900363164569	36.4316710183487	15.3429580605235	7.91008645346791	2291.63029928602	63.4517418731841	17.702907409451	4.52633298437098	1.39185670115224	4.09742864017638	4.54953664664149	107.545341217856	21.4570545603612	7.1689466792237	85.6143728821335	1.06751388173777	162.001943322561	696.06410129888	75.3005993873847	62.015600296786	490.663616831834	118.524952071172	402.996762690779	29.824778564284	91.2069041375655	10508.9026892024	6113.34780307655	91.2424288720535
3	CV202	F	32	Healthy	PolyIC	5056.07911295916	234.973140857239	270.678744038822	5.6308800551322	170.297169082139	1044.4015979328	29.7727634303865	1215.48400036909	944.376634736569	168.560492276066	1799.85743488822	625.558758191664	1.68635936566243	0.600393612549733	1.51714032233338	1.25027433423852	202.016871906586	219.316867552131	16.9289468306644	12.5648542937961	13996.637454284	14.7901927319117	20.5358987206578	5.48059455647496	1.39185670115224	281.483713544495	4.30256641355903	39.7644345827547	706.045804263809	199.722041991289	53.2903028942367	8.94771480029668	1.01287492723829	625.198228266934	107.505549507695	5364.10805029055	7363.73131510046	242.493425405819	3561.40186638227	41.7274613956214	127.82161230732	8288.8966169515	1810.56539053366	153.86071064534
3	CV202	F	32	Healthy	R848	8005.01305766383	238.917906853918	241.287644817214	30.763626558136	593.446789609624	2473.2523156616	231.512482749847	1349.75193229534	5382.19061668909	2517.96517053446	2823.11648295305	1682.61375946604	326.28805037281	133.20888298296123	84.4185598639213	8.18715889199049	2203.79351777967	998.258956891508	63.8241324509524	2040.07436284156	32196.4144162324	61.2058609219434	51.2586792415355	9.6724440658419	1.39185670115224	34079.2375660278	9.06709580546652	5205.65107127581	1812.608723878	89.3652315377782	127.051363405043	18.5766265786176	15.8112032108957	3735.60037745609	101.894876632816	6243.56403902732	8819.92350770852	8752.70971157601	13.6192400501325	1730.52633098437	736.860140208399	9434.48024952672	6064.40257115171	364.338336668547
3	CV210	F	56	Healthy	IFNa	5017.51214107292	233.17536204818	1293.01510279687	86.8328143204298	188.576364050287	1259.98623116846	38.5741147798091	1076.07875170076	64.2461705503888	679.453984630837	3087.50560282821	15936.0498866931	3535.91627942014	198877.04662069073	1000	4.39833608280552	0.648252936419311	87.827626935059	16.1391987556306	10.0674114068997	4954.93803936778	82.7669401012486	31.2061639516185	7.1872115940983	1.39185670115224	12.1929568023519	7.04519656195399	44.9294604228176	699.807754773654	23.6705961601474	53.2903028942367	6.99226290311519	7.65255660840215	1248.19555826983	103.499031188776	5934.3668160584	898.738168481572	100.558399515946	740.901264922794	26.9530658357524	76.6965037296557	11936.8450684704	4589.23119719845	2022.60564689416
3	CV210	F	56	Healthy	LPS	6099.18590166059	289.185007267971	1532.28992246375	54.6978445684326	752.196304891857	2342.47823494064	339.396517956159	576.630597236725	533.699420793859	5458.08203069097	7333.13048629883	320.25107612039	0.00567392087875592	1.3284723602502575	0.526381641220851	1.25027433423852	119.691270630959	147.806224638672	311.972862270989	6501.14055551921	21611.185005256	166.928439294675	45.1823251472759	1.19231988990774	4.40392981638551	31904.624252473	8.05380750049093	11376.8249847564	721.627698719426	80.4124891521638	78.4383422236158	16.0621540214355	8.14976547202054	576.946868163334	61.5184620581609	1519.03258484549	11054.159487702	8615.55788437753	13.6192400501325	3552.19471720392	466.957417881095	10782.2223103438	4507.06912078652	2167.58838654599
3	CV210	F	56	Healthy	Null	2166.22509615383	191.194697977933	1304.21664388849	31.7147022748852	101.038234948973	691.852375011693	28.3949407159366	38.3598062654144	25.6010803607946	410.070560505545	3105.71480399662	490.634330145467	0.00567392087875592	7.840918399787575	0.150956377826976	1.25027433423852	1.35466298979656	50.6771695250742	8.7442267157994	5.0252561527016	643.933863381485	39.1067418363898	27.2844094434845	3.79787371142278	1.39185670115224	6.1182829380756	4.30256641355903	27.1410463356667	21.4570545603612	11.1949150465193	15.9696552628412	1.06751388173777	1.01287492723829	789.296291039533	25.1320054966724	47.4738364581491	542.107153527514	47.3807156804888	458.603481357415	17.5235996490107	56.3842301528559	10453.7404775137	4063.30475243254	1912.84506117385
3	CV210	F	56	Healthy	PolyIC	3669.27107310819	261.620338547017	959.812394327585	20.9275746977515	173.360512645516	1044.4015979328	29.0846698864511	1282.56071668988	890.412375355342	306.063695611997	3221.62064523856	556.739973258071	0.00567392087875592	0.5707694223966303	0.499125722525577	1.25027433423852	147.098472951218	268.162725226867	10.4296204463229	30.7391231378351	17314.7164488096	9.76477241834327	35.1643027929992	1.19231988990774	1.39185670115224	366.528240828756	5.54266081691591	30.6153662919344	910.425975671045	639.143578443281	37.2618869748699	6.99226290311519	1.01287492723829	1106.11171037519	21.9700774623123	7535.35902385754	7561.76529007266	393.006990652025	8829.41578441949	42.9661111981216	90.344898605209	12454.5433014568	2588.50193776902	1974.51037191467
3	CV210	F	56	Healthy	R848	5210.38719344713	274.932222167348	1054.68832382249	38.2184085202183	412.66284223935	1839.76817028365	113.53227308183	1271.37347361321	1930.80275088362	1171.52978393763	3922.85413656729	1995.46271930029	264.514949077321	209.0633690857402	118.738194257978	1.25027433423852	985.885631209376	413.504045770205	51.5368202931148	1976.79261142509	45992.4528218682	116.527328199696	45.1823251472759	1.19231988990774	1.39185670115224	25678.9381715881	8.05380750049093	1862.71276767921	1577.04319277623	93.8585298409453	74.6672726233282	13.3778985612887	3.78721743045377	929.616920807159	47.7095446191922	7522.13099735238	11595.5634170838	7936.15780009614	13.6192400501325	939.20366454034	558.782897790313	12140.883310734	4770.47121119736	2001.97909617313
3	CV211	M	56	Healthy	IFNa	3861.77805052841	163.723475739129	2116.1863643985	71.3650308925385	194.617081644177	1562.20617333333	47.7775315919494	842.712979717439	31.1048982816465	578.370764336343	1898.43004880269	15695.401299672	3535.91627942014	198877.04662069073	1000	35.8770605814354	0.507681550572657	79.2538482605686	12.0927291084541	15.740062940767	2230.81516798412	302.381247928098	31.2061639516185	14.6771105698295	1.39185670115224	8.13934202131593	4.54953664664149	20.5913854855181	507.817135891397	49.4863158950939	53.2903028942367	8.16045338654348	97.4846395304632	800.662459911211	148.861700928282	3821.90969889463	801.632719955084	120.260421806959	579.482853508021	18.9447001062681	90.5604418717387	6258.04786409906	9506.75257081516	194.952124715637
3	CV211	M	56	Healthy	LPS	8083.242976062	247.833715659339	2251.22463294871	90.3721839312769	936.636005039289	3835.91453863067	885.751453153724	659.779381687037	1132.78998174755	12495.2391497261	5461.07885034214	429.98997421229	0.00567392087875592	0.029626931892526	0.511485300894351	30.9411214838458	216.505466960958	577.082895509903	50.3703302501073	9472.14851216071	34753.2049921385	523.820258796199	62.4955899576803	8.9150672614686	5.31538881760822	57415.5657753339	8.55990244826094	13780.750607243	851.85086950463	185.675435661927	127.051363405043	21.7638724834004	87.237307970476	661.731728048698	129.842422759784	1356.1090152978	9103.42859294144	11907.1523499133	13.6192400501325	4447.03274367485	2152.8475704912	7412.55224823622	11956.4384120144	426.085088276025
3	CV211	M	56	Healthy	Null	3130.15034367697	378.468461041839	3375.64791293439	20.9275746977515	285.378170633732	1601.12406501054	52.2839725111578	49.6437661896516	33.6835183899346	827.694638831984	3206.43162064438	470.765961394085	0.00567392087875592	0.029626931892526	0.00379370222802767	1.25027433423852	0.665575622715162	44.9710394001816	12.0927291084541	15.740062940767	1142.76925774077	386.025892636993	35.1643027929992	4.38023839022736	1.39185670115224	47.6512084845861	6.2922189174172	115.238222297742	28.3446500312154	32.180054050422	53.2903028942367	4.33905722074184	5.69054372419978	960.547761465198	15.0038671275034	62.5265255343797	1124.87045395047	146.569518131831	388.1869117869	47.8639453968289	131.026351822514	11306.6910628589	18949.3104720852	206.815631050503
3	CV211	M	56	Healthy	PolyIC	3384.33894747529	338.294080833516	1630.30446498126	16.4115568523845	230.353977403036	1216.08949303921	41.6277466681664	1343.02750703729	524.001492733284	251.419278717277	1940.178917021	1020.18156484363	0.76210281345924	0.5400572196618134	1.77098374575972	1.25027433423852	307.232884614806	191.536925004044	10.4296204463229	44.336973148939	22807.045779171	11.5570965300912	29.8290393177918	9.52068207021874	1.39185670115224	1443.2148927122	4.05619470061397	89.1099322284853	842.584754297966	1250.45465807924	46.2332655359134	7.88646011677223	1.01287492723829	1398.6239269764	22.4423886018263	8437.5448913528	8021.05946007838	645.228166263847	9392.8409140238	60.4863789740743	166.408957930687	7316.79884160355	4925.47312718765	153.86071064534
3	CV211	M	56	Healthy	R848	6292.81400709754	299.209313699266	1473.04372080929	47.9475214098131	541.96575047963	2650.69196357496	152.255892394481	1383.39235441311	1005.25513907844	1935.42345757097	2528.22073910622	2309.9004348357	471.80134339433	365.4653646835716	157.009559724714	11.9890895007625	1960.33356307836	320.165443198798	32.872721782199	2045.78244717193	45527.8061598377	104.195798766034	53.293089524423	7.1872115940983	1.39185670115224	39713.4187842643	7.04519656195399	3446.09261910584	1137.08144533558	143.937296116993	98.7856238924615	17.944923256937	18.948059218416	665.898630305634	76.9188289037222	7262.5758298886	8986.54424404749	10939.5048267093	13.6192400501325	1768.06211951054	1203.09415307137	7322.5573255895	12170.1581084741	297.070480265207
3	CV212	F	65	Healthy	IFNa	4747.64435591488	546.923062472928	892.128001901923	62.8074544470734	215.565479247707	1409.04343303071	59.8775517030318	1142.93914826826	36.6373843852421	620.594000159119	7284.12307937681	21119.1552412748	3535.91627942014	198877.04662069073	1000	4.39833608280552	1.60463815283859	66.3911480810822	17.7122693374598	13.6278084444479	14882.9360335625	40.1944187839904	44.173889822545	7.48624240400347	1.39185670115224	23.4628580598464	8.05380750049093	25.0256840364566	677.950028931026	53.8600839997709	85.6143728821335	9.34368696044686	36.063924849814	896.624687206716	70.4415146352162	4422.35516261698	1458.09923316891	113.797306739015	451.934785460348	35.8604183454991	145.570886942103	14809.2990854751	20963.4347064443	177.253101726928
3	CV212	F	65	Healthy	LPS	6874.75066001018	472.052212755793	967.319278806768	87.5447202557882	819.039241821173	2969.49529239863	479.715189304678	326.376780001967	83.9272908277318	16346.9151760949	23881.0695344535	536.488482078284	0.00567392087875592	0.029626931892526	0.142756441498362	9.13908010561819	41.4182036206541	124.960651188475	107.065033924987	6356.16075464788	60906.8839167783	264.389945547409	61.4695369788438	7.03793577020997	1.39185670115224	36213.7620276946	10.5947211471786	14234.889219307	214.804016797289	102.877189357752	110.752477167536	17.944923256937	188.143316588049	704.372954239918	76.9188289037222	305.375144338466	14484.3424564932	13978.2050309916	13.6192400501325	6720.69808600411	281.187827841664	14897.3652953898	20706.4638584109	309.243053380138
3	CV212	F	65	Healthy	Null	3053.10646870567	394.793493128162	885.91937283325	71.3650308925385	154.875307168272	1061.98964070908	57.9939227818263	134.990725337557	24.5044512808096	577.861524045612	5383.66000243651	268.285498282926	0.00567392087875592	0.029626931892526	0.0244219214083313	32.2926942370535	0.395348974893662	64.9620063938689	7.04228439947618	10.783330541321	1642.98747238531	160.844514335467	40.153974437522	4.16146931403474	1.39185670115224	16.268805788835	7.04519656195399	59.6915183850862	42.330793420809	27.9107271142094	70.755674617894	5.46199240043091	191.132782816902	350.575064962697	76.1098088044658	73.0919246168532	829.954798114554	123.76908927664	497.184562161133	31.5688248235807	132.522179344893	10333.47665024	13295.9615231686	218.725679546896
3	CV212	F	65	Healthy	PolyIC	3630.76907008001	297.138744235531	650.895559725028	58.7951544943335	161.065381100004	940.357402718899	45.1749057788785	814.982045959985	29.2667735647148	302.641468775881	5541.74315579851	854.244226692728	0.55697899200142	0.0012532527129620486	1.0812558341738	1.25027433423852	18.6531462828806	44.9710394001816	5.33530869236804	5.74536745298911	12878.9487045789	14.7901927319117	45.1823251472759	6.145726284627	1.39185670115224	53.0151686629308	5.54266081691591	27.4067023420694	450.368591029636	23.6705961601474	62.4375272144357	5.65136366281314	1.01287492723829	906.935163986596	50.958595482783	1921.73137128521	4662.25022885268	166.817691247338	1341.99072655129	28.505409435409	113.079798048575	11487.2797541631	6651.67442219784	148.054617272783
3	CV212	F	65	Healthy	R848	6432.33048199468	601.102012481404	782.392146238649	78.5650390931886	585.764027188255	2290.72903606189	137.550463571754	1432.78739307835	204.278170911747	1692.28528182697	12862.2027560657	1261.40704509577	91.8889385018228	59.21693635741551	77.938198463877	5.81145520344847	273.315021045312	128.6728796774	31.5205159457448	2226.41995845309	77045.4786452164	77.9592732017577	65.1671438741103	4.74584029887824	1.39185670115224	33510.8956496904	9.5753296734358	6616.41262590781	1595.18014361738	90.7120668854581	106.680194870503	17.4410136536838	39.3257243828439	654.435750928762	120.768149852261	8242.98750382116	14077.078845663	13647.7783391606	13.6192400501325	2246.67516633549	388.427837965572	17597.2645339189	21765.8195449432	333.668369747335
3	CV222	F	84	Healthy	IFNa	3823.27661711542	409.769625691867	1221.15598367654	111.972828279905	218.534446573152	1485.11945381326	52.9229529096806	1173.61633278105	33.6835183899346	593.506566576823	3200.11400351073	19215.0411782483	3535.91627942014	198877.04662069073	1000	42.9670271469532	1.47700472138536	70.6787560359332	18.4892514589147	17.8344071342905	8577.90495695106	37.4790937324591	28.2610268130447	4.45326105940095	1.39185670115224	40.203126523927	5.04511520374272	58.816900377595	590.099026635659	53.8600839997709	159.946254914837	1.06751388173777	94.0615460139499	629.380594904013	81.7688158175642	4951.39560570362	634.213263688492	102.31725136242	568.282015278227	36.708004145469	172.020519675431	10019.5795320703	11600.6421870176	218.725679546896
3	CV222	F	84	Healthy	LPS	7030.22230882509	405.68347903789	1342.39912064876	91.7741379857081	843.656615317163	2969.49529239863	497.648614971208	937.066575000885	170.656923308911	10092.9088167596	12020.2243434078	459.465944627394	0.00567392087875592	5.183020959622603	0.22629553865192	8.18715889199049	197.105188865845	152.090536550645	153.296045661463	3997.75956181198	40469.596618126	80.4747875356368	61.4695369788438	5.40691242533893	4.40392981638551	53107.3861362538	8.55990244826094	14205.5910737026	643.520942238556	107.401931067792	151.120396574375	11.5468242588296	55.8158002726223	1045.14585659743	88.2239170947809	3037.85608217344	13053.0454300908	9398.46916924339	13.6192400501325	5791.63388295674	609.698257879292	13623.9811277933	16328.6235455368	413.69558958483
3	CV222	F	84	Healthy	Null	3268.8081097733	450.410111410422	1276.01230078711	88.6795377729268	187.062187255355	1072.57597249023	53.3057813490596	94.024928665586	29.2667735647148	310.294147802046	4151.07396207842	357.508082810731	0.00567392087875592	0.4849234427500366	0.00621763182565886	4.86747824804719	0.971651487432289	47.2525978632892	18.4892514589147	10.6402915659356	1060.28952270691	13.571469789002	25.9218498901439	4.59945366677652	1.39185670115224	9.45469984156892	1.21320977243773	35.8531481446168	21.4570545603612	20.722650757593	154.697651049398	1.06751388173777	12.7095133962216	784.128243125591	93.5390175301058	70.2278974546628	541.267731361044	46.1554644781018	513.216657828419	24.8447413307099	181.981829041256	16172.2753193933	19268.0884487384	177.253101726928
3	CV222	F	84	Healthy	PolyIC	2937.52228576113	223.776232909525	974.824445973567	54.6978445684326	200.632651002616	1044.4015979328	40.5690309277658	1025.99367049417	66.8822459896674	203.460387721028	3685.67826522201	343.223921890337	0.00567392087875592	1.7393725625114693	0.572735767402548	1.25027433423852	71.4229347845867	42.1212552008532	10.4296204463229	10.0674114068997	15615.4742611046	10.7578936891849	17.702907409451	1.19231988990774	1.39185670115224	232.46015217266	4.05619470061397	40.4579010640822	734.079980400329	89.3652315377782	53.2903028942367	1.06751388173777	1.01287492723829	987.360068490369	93.0562198497071	5295.84030706921	2915.05943833889	318.319360069966	2972.81561330257	36.708004145469	145.570886942103	10273.5112197448	4717.95028572818	183.139177424818
3	CV222	F	84	Healthy	R848	5441.98088332343	232.095240509013	1033.06823983348	144.125786476327	481.906282756328	2299.33152415101	118.560169883136	1282.56071668988	380.076582282404	1505.8904393794	4808.30750560275	1159.31287658629	173.53707531645	130.53934076595587	188.884911085583	44.2857480571942	1041.16162045366	150.662388240128	38.1265617786362	1123.05579813127	33642.3680463662	87.3661064667914	39.1527085271125	1.19231988990774	1.39185670115224	27707.7619318487	7.04519656195399	3220.80825137799	981.101937999511	167.048215549753	188.25401359929	7.18583196697579	280.015259188135	671.105062770494	125.069839228598	5276.30060915269	12546.3762186043	9878.94334060994	13.6192400501325	966.389130309921	380.183914499811	9758.87769131641	10458.5196358203	297.070480265207
3	CV224	F	77	Healthy	IFNa	4847.86144708578	181.666523758411	681.457947328044	31.3349559496208	231.825223729654	2036.86852988111	67.0752450473786	1211.5746181925	33.6835183899346	284.981556367528	2687.78233515673	27145.0443422897	3535.91627942014	198877.04662069073	1000	1.25027433423852	1.55889370478071	197.260368863965	25.9348397417791	16.3002808712497	6209.75652891986	13.571469789002	66.1960870180827	16.0860925306	1.39185670115224	51.1873971682486	5.54266081691591	42.4909558750471	783.778326864075	29.1886555557177	46.2332655359134	13.5008010949368	10.6665369252774	179.530303297748	72.5479029356756	5759.7231075982	825.617102411104	74.4935583495279	525.296162569245	47.7830078413783	92.2837974590979	9962.72186583118	15429.6019253154	457.140066397601
3	CV224	F	77	Healthy	LPS	9166.92891469251	246.411578481656	801.694244669276	59.2809904373955	897.587258625577	5888.81592289587	826.774316019401	1166.92129842126	165.051732021763	17929.7424872166	17480.1383837461	398.7124086622	0.496746070046182	28.039593773815366	1.4544897402115	1.25027433423852	167.449109364594	292.10170757081	950.228744010229	14047.8328300753	14980.9027136666	107.472768721109	135.413429104912	8.9150672614686	1.39185670115224	64873.3547789226	11.8740301948094	10381.96910634	758.950692181595	113.29886006193	123.397248952207	29.0586348897206	22.64299441377	83.2746883414151	125.547427617231	4345.402408357	8080.55442263223	12320.9824236386	13.6192400501325	2031.60698441152	552.231779969481	11379.0773242372	16417.3836359666	907.950867070976
3	CV224	F	77	Healthy	Null	13918.9686944884	233.894837142671	768.88600668802	25.9207545134601	539.374648285222	13940.1091975247	66.0902194820822	134.990725337557	146.371190911411	461.733349251076	2189.59783498704	306.827708147468	0.00567392087875592	25.773816873030686	0.502334501811582	1.25027433423852	0.726514200249588	478.428050570181	18.4892514589147	10.0674114068997	947.239171499356	35.856221700595	469.712770510551	8.31179288076671	1.39185670115224	76.4724525437747	4.05619470061397	45.774177084468	105.480519719527	11.1949150465193	30.9860548814347	4.8975429259589	98.055852513461	261.628985642343	333.40428894947	135.581178922087	554.661914416076	100.890142602064	431.469666113103	114.400406522066	130.812678615402	6525.47001688412	8621.74598146307	3073.58643714226
3	CV224	F	77	Healthy	PolyIC	25679.2861896501	443.218412988174	920.473061962369	16.8264672632607	1120.63935378137	16153.116481641	66.0902194820822	1349.75193229534	222.78956785276	215.490468084405	4856.1043731651	506.327920245185	0.00567392087875592	24.141549698546708	0.749253117253437	1.25027433423852	73.4184048874331	1095.93044174944	36.8350571364083	16.4401374484274	9099.84711087971	101.277150463924	425.068839098804	4.16146931403474	1.39185670115224	294.253586139741	12.6441241213435	62.1790656974668	1042.38018956812	53.8600839997709	78.4383422236158	20.9094168622665	1.01287492723829	163.084984614481	353.306817363294	5499.25513965092	3713.58213330207	503.925902947352	2076.1476553997	161.479610201832	183.284492281499	15897.6776293393	8752.71393068641	4549.01245685615
3	CV224	F	77	Healthy	R848	16694.2177570361	347.160046085876	589.639286569663	46.2193124500718	997.402241090212	14560.15503953	183.625623521459	1411.44948826297	427.544257106154	2483.35728106509	4602.54591303253	1504.42580038511	329.58323496142	214.5056628087947	216.269125574114	1.25027433423852	1257.62790245152	1353.70705622117	92.8581951565965	2775.22126601037	11575.4446322531	95.4607371156669	368.336737121723	9.36906237431936	1.39185670115224	47807.3713006561	11.6177407317659	6912.86837552754	1039.31990092169	127.882334187196	116.37957952176	29.5871450196594	29.5841351448108	151.509874245123	328.807400973964	5561.0968342647	6406.88672710884	9600.51206631454	13.6192400501325	727.570242056632	383.924624462779	8391.73680343169	11457.638542835	2907.99306902366
3	CV233	M	56	Healthy	IFNa	5248.97472531666	185.113076375929	1791.4818656514	39.1265551709827	262.422034929635	2045.19775120651	55.4673656252975	1131.78905345765	42.5649744059801	1075.40518656244	2726.97529160527	15007.2790374012	3535.91627942014	198877.04662069073	1000	1.25027433423852	2.15606136244254	107.825743783083	18.4892514589147	16.090347821601	12882.2822940146	31.5532120672585	27.2844094434845	3.87048890737362	1.39185670115224	19.3422047513961	9.06709580546652	35.0875635234022	734.079980400329	45.1298600311867	62.4375272144357	9.74114510425682	16.8533224557506	798.596235688561	84.9980558426094	5993.501598691	833.858477397622	62.3256696188184	585.022432883014	58.6090133792822	243.125305573369	13307.4014048505	22139.7433929776	376.646150171621
3	CV233	M	56	Healthy	LPS	16484.7685794515	198.346319861498	1611.14546380209	130.278830997165	953.679072075671	7385.02671660712	435.495733874209	1299.34755499456	240.248806793466	9359.81822235942	5901.3433788887	725.070049642854	0.00567392087875592	23.60254644625137	0.251567255023312	78.9477905075492	385.528658470082	352.113605093917	195.766012351178	6611.28662445748	29537.9105671698	415.5628777754	111.461220198883	9.44485450420481	1.39185670115224	50926.5516989193	13.9315133617249	12006.4970859055	786.878875115671	148.543428090225	151.120396574375	27.1726242817363	230.939862684001	919.307137107518	404.494853835576	5410.49505611001	10965.1971786259	10563.4027435951	13.6192400501325	3162.23666303706	676.505311306777	12646.490706222	21575.9869391531	1593.97644038603
3	CV233	M	56	Healthy	Null	4054.29223006691	333.514644826897	1612.07874117567	40.0297207521383	221.497704968285	1962.32312441405	51.6438185971876	117.937949738095	28.5324627203816	1148.8218744146	2211.75100268969	247.272086079814	0.00567392087875592	28.017501900753658	0.0972386052366624	5.33868659616056	1.02642017436575	82.1119642379951	16.9289468306644	12.5648542937961	1072.98050784278	39.650326355118	22.4464143813775	1.19231988990774	1.39185670115224	11.1776759493544	8.05380750049093	41.4311509121523	63.455053485451	32.180054050422	62.4375272144357	5.46199240043091	25.8351323144144	328.148847277833	44.4623363129454	173.034957838395	473.054490828455	67.9124440515813	484.581866672724	56.249584157614	256.00354161487	13367.1718687009	25894.0560221414	388.975459714494
3	CV233	M	56	Healthy	PolyIC	3977.28466942329	247.478332241791	1329.35475065585	32.6601177078673	209.610167215088	1719.35495834912	50.3599381105158	1115.06901394605	34.4213210381217	1122.38187435365	2586.13930716734	577.105904025226	0.00567392087875592	28.14722681243124	0.334299953868649	1.25027433423852	50.29564536264	50.6771695250742	16.9289468306644	11.4973979591442	17994.0387068902	6.83206141532052	14.0020634276905	1.19231988990774	1.39185670115224	136.124507302897	10.0845527147174	23.3202102337375	820.944110106286	40.7921105671062	53.2903028942367	8.94771480029668	1.01287492723829	1239.87412994426	27.5208561341896	6743.80806640465	1831.1567777294	159.355035567778	1285.4133697724	62.1220968766912	250.341289250031	17009.4524028387	13733.0087552938	315.339595252942
3	CV233	M	56	Healthy	R848	8867.73122017399	225.59063704886	1120.053839608	43.5942323654422	707.283227105978	3346.42828492181	144.238843522541	1271.37347361321	453.110889724474	3871.91178617852	3416.92119674011	1493.88724021367	111.237030372335	89.49963861084498	42.60525012848	11.040549294569	776.118583351018	225.052004530962	61.6570613123082	3170.03937635511	43972.2861577152	100.111624271755	57.3739330707955	7.33664776503776	1.39185670115224	51182.1830181884	11.1057955127116	8343.34476427069	993.370139292835	134.750120393191	121.805449849355	22.8363604931647	27.438781620966	1123.69921665454	97.8806228065749	6965.86380350825	11087.8578508268	10229.3896077446	13.6192400501325	2992.17320308104	1155.76217033705	14783.347660316	31298.5864511321	525.838736115772
3	CV234	F	65	Healthy	IFNa	3284.21301456458	271.43945254164	2281.06048841096	36.3868276269287	176.417029314292	1150.96875517382	60.5033348962343	1126.21502861517	31.4729087962135	664.705064020136	3931.37338824791	23724.742287216	3535.91627942014	198877.04662069073	1000	1.25027433423852	1.32666398974473	47.8231896511288	8.7442267157994	11.4973979591442	13695.9791115934	24.1194704843777	31.2061639516185	1.19231988990774	1.39185670115224	19.3422047513961	4.54953664664149	36.0448393769318	746.520878037547	19.465011653949	70.755674617894	8.16045338654348	89.5087559361589	587.462291659096	20.4015672393252	5840.15420431492	1470.04503321854	43.8944457491413	503.396322868074	29.824778564284	140.433400696468	7545.80234328521	10718.3281810895	183.139177424818
3	CV234	F	65	Healthy	LPS	15609.2683803669	215.017650739156	1975.49453519714	167.637571844009	956.111898693269	3539.81310114172	961.108383830177	759.540062806561	208.374483041342	11404.2162911182	14324.3105328488	3296.6058263811	0.00567392087875592	20.509565080923643	0.191082760194193	4.39833608280552	167.554968957616	167.804084714173	211.768299322747	4653.29693886486	28139.7280127758	412.86632012231	52.2753619020914	31.3895242296746	4.40392981638551	47611.0352804361	7.54887908991273	8140.06002109992	820.944110106286	80.4124891521638	116.37957952176	23.4821506136963	353.946394301417	1601.4430671391	302.724931145455	1807.57146968295	4875.17461799106	9689.52724999791	13.6192400501325	3671.58073291265	747.278070387598	7334.0776716183	8633.49577872825	370.489513679377
3	CV234	F	65	Healthy	Null	2590.61082029449	274.932222167348	2165.78640209875	49.6589351482656	118.701314439838	940.357402718899	55.4673656252975	72.3746775202574	21.9520701362904	684.93351951395	3720.39125397999	585.137901897224	0.00567392087875592	16.76798506043103	0.000554284582177094	1.25027433423852	0.892536673174774	37.8525448804124	5.33530869236804	11.4973979591442	1169.52415541674	70.7907551667887	19.5868915045975	5.03918493908426	1.39185670115224	12.7011242122187	1.21320977243773	41.291944327083	42.330793420809	19.465011653949	53.2903028942367	4.71068577909432	178.602594655094	632.516099903451	20.4015672393252	159.797399488701	753.377490820115	28.8160901458522	357.239648186442	17.9990761107575	125.471814252682	7889.51635631197	11977.5141401507	113.652138293311
3	CV234	F	65	Healthy	PolyIC	3168.66893353496	273.535953282643	1699.47314160989	34.5342927313613	148.656094295219	1223.37896772247	39.9054952443821	1181.98657295647	29.6341352943691	286.791443363403	4091.55281039792	1090.10597379687	0.00567392087875592	30.213226512935893	0.151743226680337	1.25027433423852	16.5608799597834	60.6749766397819	7.89478716771372	11.1406017139846	5692.54720250512	5.8736939997631	29.2402790723099	1.19231988990774	1.39185670115224	59.4986046739456	1.21320977243773	22.6675117439062	749.629351858815	45.1298600311867	42.9989694799731	9.74114510425682	1.01287492723829	989.422898122517	12.7512449885856	5836.17150516199	2377.29506012375	60.5884341789444	958.994596549825	25.3857407374846	120.131526888063	7620.25037027508	7036.28023544253	136.499520613881
3	CV234	F	65	Healthy	R848	7069.11036305324	267.238627117565	1526.75784405729	81.7903158460166	635.476957939809	2695.59440745793	199.968985833246	1296.54922589683	362.569745714097	1855.78246929823	6253.98409135767	1453.6508506326	66.9629678034471	64.9154496497634	18.0870036263555	1.25027433423852	217.73112822821	170.662034313836	54.9827063549235	2024.88594888615	65616.6608599508	93.7213505412386	59.4199763324791	10.2047177755621	1.39185670115224	42383.5905808551	7.04519656195399	6629.38528827554	1188.88995560188	91.6105102930202	121.805449849355	22.192285815714	42.6006217960312	1118.52533549598	86.611413549497	6478.08816815612	5333.04897087914	10734.0641631362	13.6192400501325	3717.86383034048	612.963196247479	7816.66714990048	11385.1605797439	339.790517635158
3	CV235	F	73	Healthy	IFNa	2282.01025161264	247.478332241791	1625.15869299465	5.6308800551322	151.769378110555	772.784923531096	47.7775315919494	884.325223837579	21.9520701362904	368.597017795957	173.138357628916	15960.210030117	3535.91627942014	198877.04662069073	1000	1.25027433423852	1.34324665611074	30.7623003309229	4.48645951666097	7.91008645346791	3935.53350136323	41.8296993847972	17.702907409451	1.19231988990774	1.39185670115224	5.61323290190744	6.54285373437924	24.2370395924287	564.860958750585	27.9107271142094	62.4375272144357	3.78726747724483	3.78721743045377	233.277531366047	33.1359463076792	4242.74382713756	565.053558305226	1.70924825343018	341.011981879441	17.5235996490107	52.3286882258379	7550.44929968612	10708.935916907	91.2424288720535
3	CV235	F	73	Healthy	LPS	8474.97966279186	356.696431832397	1343.74959578861	40.0297207521383	814.107306896841	3203.52879174285	739.28103668453	648.695010629278	521.100561290517	13442.202714164	507.263701053095	706.176722483712	0.00567392087875592	0.029626931892526	0.05353462323548	1.25027433423852	296.956019819378	265.282836147819	36.8350571364083	6863.83676601629	41175.5809515796	158.416983480698	70.7323742134657	6.51675220373892	5.31538881760822	46710.2669082393	12.1305263141275	7696.37140999373	727.855282193852	116.480866399301	121.805449849355	16.6876331745094	8.6492261376826	448.138040826806	84.9980558426094	1467.41815743286	8812.49810873239	10131.7960428135	13.6192400501325	4932.69098103006	724.584934534379	10359.027372852	14586.1997474074	426.085088276025
3	CV235	F	73	Healthy	Null	2011.79829646441	305.067028449056	1437.90522043294	5.6308800551322	126.651762820116	644.243723182909	49.7161860054523	55.3130269006149	19.0480212373834	554.608566190662	183.371195468434	286.819761727326	0.00567392087875592	0.029626931892526	0.00508372779121058	1.25027433423852	4.65272601346772	40.6974558755838	1.39699572368218	8.63057054941578	992.404178737075	157.204526488913	18.642447786801	3.87048890737362	1.39185670115224	1.08754290912751	6.04196290109555	31.4233995199371	35.3156635583878	19.465011653949	53.2903028942367	1.06751388173777	1.01287492723829	191.984783371702	16.5285684637356	77.782091993902	454.468343068349	1.70924825343018	249.618144471017	13.1581699545337	50.5148407060472	10633.6794356604	15615.5408515378	80.2472125268999
3	CV235	F	73	Healthy	PolyIC	3669.27107310819	277.721518998538	1157.22960684562	5.6308800551322	157.973951543934	906.250530986307	38.5741147798091	1271.37347361321	120.099916116976	217.822786326988	166.524867084291	649.274676662702	0.00567392087875592	0.029626931892526	0.0590284730029193	1.25027433423852	65.8461309888317	69.249535563044	5.33530869236804	9.34976465420867	13448.9502240819	18.8992023153818	23.4073962360895	4.16146931403474	1.39185670115224	318.732674078199	5.79210358562628	19.817876098181	870.368439200119	181.007548645621	42.9989694799731	4.15434169491793	1.01287492723829	760.340587052638	68.8204489607072	7571.71425070804	1188.35563489022	89.7618089524563	974.309443970441	28.505409435409	98.0885031433442	10995.2056847498	5800.56714128499	125.028334592262
3	CV235	F	73	Healthy	R848	6006.30173922415	356.696431832397	1208.25864107514	29.4224615204891	562.63417874878	2205.1992556532	161.567368195043	1415.94061243722	2365.26135176166	2339.08605435281	288.988611741317	2246.4179779563	133.102020394463	120.44607097589395	93.3377565907677	1.25027433423852	866.21787142208	395.322307975587	20.0245986238077	1430.7900065349	101287.409876862	59.8612102973727	51.868562090429	4.0158760574363	1.39185670115224	34045.2226961287	10.0845527147174	4768.38938167328	1706.95637612507	145.318268426745	94.3319568973989	12.2763798246158	6.66568867495667	204.287667951491	45.7609139631373	8768.02646157743	11814.8490897205	11604.5642704372	13.6192400501325	3056.77218311468	556.785696103342	14763.1745358267	22142.0603276614	333.668369747335
3	CV236	F	71	Healthy	IFNa	6835.90263134472	231.014012912652	626.5787273685	87.5447202557882	231.825223729654	1819.54950540868	53.5607700981481	1126.21502861517	64.6224997297158	402.062633362965	2036.99169811702	14765.5783942756	3535.91627942014	198877.04662069073	1000	24.1165404943845	3.43529500379678	110.681855860393	8.7442267157994	9.34976465420867	11834.8121217028	128.37685606517	7.84450122534818	5.92362239438259	1.39185670115224	22.4302403837145	6.54285373437924	84.2436419178823	721.627698719426	32.180054050422	127.051363405043	8.94771480029668	81.5734879302407	944.050814522022	94.6652383016821	5427.78165374143	632.137197860254	103.187261507938	590.522757187049	45.6298724596585	100.877926354254	7311.04183369194	7364.16206767994	148.054617272783
3	CV236	F	71	Healthy	LPS	7108.00642609438	315.718443494268	719.944807098514	79.5961217447845	837.508723553352	3250.95688005941	475.222111464181	615.438934447087	390.022657560299	19567.9607407758	8724.38484078413	476.430543827713	0.00567392087875592	0.38099286869485965	0.0385724529137974	16.7003610040437	310.089771461695	237.966476897403	54.9827063549235	3626.9444898539	47267.90742997	182.845176492798	23.4073962360895	4.81910551255033	1.39185670115224	39401.5042447972	8.81336563483365	13331.3558993003	392.445354936767	116.480866399301	121.805449849355	20.9094168622665	224.261528451217	739.633339037383	80.1529553243884	1505.9669547217	849.286615017379	11546.6617547033	3449563.18656393	5620.3734334271	498.222705798097	10810.7151000798	11337.4759339473	290.994811080156
3	CV236	F	71	Healthy	Null	4709.10484160405	163.326682708748	693.415892239213	91.7741379857081	153.323255740949	1446.95416782194	45.8275047928944	157.683234343307	21.22464937486	800.048937773042	2147.64831197391	510.620549660475	0.00567392087875592	13.645402339261338	0.00790550200530972	38.5475106031708	0.28975483511442	59.246163836822	1.39699572368218	8.63057054941578	1828.91716730452	213.211262166432	1.04276305860189	3.94315651281289	1.39185670115224	4.09742864017638	5.04511520374272	112.02219044122	70.4916799608977	32.180054050422	137.071864858155	3.78726747724483	401.842849555803	932.70985859923	149.65181215793	226.596697913007	404.723061398095	137.735941314329	503.396322868074	37.9732067273115	89.2667505681147	8012.15292203638	6890.0308933011	136.499520613881
3	CV236	F	71	Healthy	PolyIC	4362.36931357745	282.592820356889	560.777066062696	53.8675795429114	151.769378110555	1371.38922178907	49.0712100513833	870.452160595619	35.1595731749934	280.410791959777	2368.32491419954	782.26472122611	0.00567392087875592	0.029626931892526	0.0434408536879467	4.39833608280552	20.1830974496206	53.5325437142459	8.7442267157994	7.91008645346791	7797.58680558848	24.6459278687741	6.20098477007249	3.87048890737362	1.39185670115224	33.8781326870462	6.04196290109555	57.9440396613643	555.37922556411	27.9107271142094	30.9860548814347	8.16045338654348	1.01287492723829	849.182448251201	75.3005993873847	4145.5325372877	676.619136477368	170.323566040852	1240.35309188436	38.8127070986312	90.5604418717387	8510.58595290753	5970.53606819232	125.028334592262
3	CV236	F	71	Healthy	R848	7224.7445487106	327.020951933454	515.592704476367	93.1684707322923	554.895896799825	3062.48436445475	120.227516879	1276.96671414961	1173.42108956626	3038.90418355724	3744.25363671755	1062.34834507747	137.84132581345	77.84812138226796	70.678387564575	9.13908010561819	797.633519519556	508.158319884334	31.5205159457448	1764.96232488316	45748.4390521472	75.3360992508047	28.2610268130447	5.33327544087454	1.39185670115224	24086.5569594787	10.5947211471786	5265.07160080677	1091.2974862084	139.339475991915	127.051363405043	21.7638724834004	33.3565250142254	423.218398846543	90.641050023785	6317.0066147516	716.650209639866	10094.2795710487	121273.147214469	1428.38644438373	411.69323723951	9211.89113801513	8295.80888230492	339.790517635158
[truncated: 807 more columns]

## Sheet: Dataset S5
Dataset S5, Cohort 4
Cohort ID	Age	Sex	Hospital	Severity	Need for Supplemental O2 (0 no, 1 yes)	Oxygen saturation	Oxygen Flow (L/min)	FiO2 (%)	Date of samples	Date of Admission
4.1	75	M	Cochin	Severe	1	NA	NA	NA	2020-11-24	2020-11-20
4.2	76	M	Cochin	Severe	1	NA	NA	NA	2020-11-24	2020-11-23
4.3	89	M	Cochin	Severe	1	NA	NA	NA	2020-11-26	2020-11-13
4.4	75	M	Cochin	Severe	1	NA	NA	NA	2020-11-26	2020-11-20
4.5	89	M	Cochin	Severe	1	NA	NA	NA	2020-11-26	2020-11-25
4.6	81	F	Cochin	Severe	1	NA	NA	NA	2020-11-26	2020-10-22
4.7	77	M	Cochin	Severe	1	NA	NA	NA	2020-12-09	2020-12-07
4.8	86	F	Cochin	Severe	1	NA	NA	NA	2020-12-09	2020-12-05
4.9	47	F	Cochin	Severe	1	NA	NA	NA	2020-12-09	2020-12-04
4.10	86	F	Cochin	Severe	1	NA	NA	NA	2020-12-16	2020-12-05
4.11	53	M	Cochin	Critical	1	NA	NA	NA	2020-12-16	2020-12-11
4.12	62	M	Cochin	Critical	1	NA	NA	NA	2021-02-10	2021-02-04
4.13	79	M	Cochin	Critical	1	NA	NA	NA	2021-02-10	2021-02-08
4.14	61	F	Cochin	Critical	1	NA	NA	NA	2021-02-24	2021-02-22
4.15	63	M	Cochin	Critical	1	NA	NA	NA	2021-02-24	2021-02-16
4.16	53	F	Cochin	Critical	1	NA	NA	NA	2021-02-24	2021-02-22
4.17	73	F	Bichat	Severe	1	97	1	NA	NA	NA
4.18	80	M	Bichat	Critical	1	98	15	NA	NA	NA
4.19	81	M	Bichat	Critical	1	97	15	NA	NA	NA
4.20	51	M	Bichat	Critical	1	94	15	21	NA	NA
4.21	59	F	Bichat	Critical	1	85	15	21	NA	NA
4.22	75	F	Bichat	Critical	1	95	12	21	NA	NA
4.23	72	M	Bichat	Critical	1	100	9	100	NA	NA
4.24	71	M	Bichat	Critical	1	95	30	21	NA	NA
4.25	57	M	Bichat	Critical	1	98	60	80	NA	NA
4.26	78	M	Bichat	Critical	1	94	15	80	NA	NA
4.27	78	M	Bichat	Critical	1	95	15	70	NA	NA
4.28	51	M	Bichat	Critical	1	91	60	90	NA	NA
4.29	66	F	Bichat	Critical	1	100	60	80	NA	NA
4.30	52	M	Bichat	Critical	1	91	60	70	NA	NA
4.31	48	M	Bichat	Critical	1	97	NA	NA	NA	NA
